# Supplementary material for: Altitude, habitat type and herbivore damage interact in their effects on plant population dynamics
Source: PLoS One. 2018 Dec 17;13(12):e0209149. doi: 10.1371/journal.pone.0209149 (PMC6296709; doi:10.1371/journal.pone.0209149)
Supplement: S2 Table — (TXT) [file pone.0209149.s002.txt]

year	ID	altitude	high_low	openness	type	vg1	fl1	stems1	Infl1	long_st1	size	flow1	seeds1	germination1	stg1	leaf_herb1	log_leaf_herb	vg2	fl2	stems2	sizeNext	surv	Infl2	long_st2	stg2
2014	1	2275	low	open	low open	0	4	4	35	135	6.29156914	1	36.89795918	0.23	flow	24.5	1.40654018	2	0	2	3.912023005	1	0	25	NA
2014	2	2275	low	open	low open	0	7	7	17	100	6.551080335	1	36.89795918	0.23	flow	28.5	1.469822016	8	4	12	5.950642553	1	19	32	NA
2014	3	2275	low	open	low open	0	3	3	17	78	5.455321115	1	36.89795918	0.23	flow	3.5	0.653212514	0	0	0	NA	0	0	0	NA
2014	4	2275	low	open	low open	0	6	6	26	103	6.426488457	1	36.89795918	0.23	flow	4	0.698970004	11	0	11	5.863631176	1	0	32	NA
2014	9	2275	low	open	low open	0	6	6	17	81	6.186208624	1	36.89795918	0.23	flow	4.5	0.740362689	4	3	7	5.442417711	1	20	33	NA
2014	12A	2275	low	open	low open	1	NA	1	NA	6	1.791759469	0	NA	NA	veg	NA	NA	0	0	0	NA	0	0	0	NA
2014	13	2275	low	open	low open	1	NA	1	NA	5	1.609437912	0	NA	NA	veg	0	0	0	0	0	NA	0	0	0	NA
2014	14	2275	low	open	low open	1	NA	1	NA	5	1.609437912	0	NA	NA	veg	0	0	0	0	0	NA	0	0	0	NA
2014	15A	2275	low	open	low open	1	NA	1	NA	5	1.609437912	0	NA	NA	veg	0	0	0	0	0	NA	0	0	0	NA
2014	17A	2275	low	open	low open	1	NA	1	NA	5	1.609437912	0	NA	NA	veg	0	0	0	0	0	NA	0	0	0	NA
2014	19	2275	low	open	low open	1	NA	1	NA	4	1.386294361	0	NA	NA	veg	0	0	0	0	0	NA	0	0	0	NA
2014	20	2275	low	open	low open	1	NA	1	NA	5	1.609437912	0	NA	NA	veg	0	0	0	0	0	NA	0	0	0	NA
2014	21	2275	low	open	low open	1	NA	1	NA	4	1.386294361	0	NA	NA	veg	0	0	0	0	0	NA	0	0	0	NA
2014	22	2275	low	open	low open	1	NA	1	NA	4	1.386294361	0	NA	NA	veg	0	0	0	0	0	NA	0	0	0	NA
2014	23	2275	low	open	low open	1	NA	1	NA	5	1.609437912	0	NA	NA	veg	0	0	0	0	0	NA	0	0	0	NA
2014	24	2275	low	open	low open	1	NA	1	NA	5	1.609437912	0	NA	NA	veg	0	0	0	0	0	NA	0	0	0	NA
2014	25	2275	low	open	low open	1	NA	1	NA	4	1.386294361	0	NA	NA	veg	0	0	4	13	17	6.470799504	1	13	38	NA
2014	27	2275	low	open	low open	1	NA	1	NA	5	1.609437912	0	NA	NA	veg	0	0	0	0	0	NA	0	0	0	NA
2014	28	2275	low	open	low open	1	NA	1	NA	5	1.609437912	0	NA	NA	veg	0	0	0	0	0	NA	0	0	0	NA
2014	31	2275	low	open	low open	1	NA	1	NA	6	1.791759469	0	NA	NA	veg	0	0	0	0	0	NA	0	0	0	NA
2014	32	2275	low	open	low open	1	NA	1	NA	4	1.386294361	0	NA	NA	veg	0	0	0	0	0	NA	0	0	0	NA
2014	33	2275	low	open	low open	1	NA	1	NA	4	1.386294361	0	NA	NA	veg	0	0	0	0	0	NA	0	0	0	NA
2014	34	2275	low	open	low open	1	NA	1	NA	3	1.098612289	0	NA	NA	veg	0	0	0	0	0	NA	0	0	0	NA
2014	35	2275	low	open	low open	0	3	3	10	82	5.505331536	1	36.89795918	0.23	flow	4	0.698970004	0	0	0	NA	0	0	0	NA
2014	36	2275	low	open	low open	0	2	2	14	64	4.852030264	1	36.89795918	0.23	flow	6	0.84509804	1	1	2	3.688879454	1	5	20	NA
2014	37	2275	low	open	low open	1	NA	1	NA	4	1.386294361	0	NA	NA	veg	0	0	0	0	0	NA	0	0	0	NA
2014	38	2275	low	open	low open	1	NA	1	NA	72	4.276666119	0	NA	NA	veg	7	0.903089987	4	0	4	4.787491743	1	0	30	NA
2014	39	2275	low	open	low open	1	NA	1	NA	83	4.418840608	0	NA	NA	veg	17	1.255272505	0	0	0	NA	0	0	0	NA
2014	40	2275	low	open	low open	NA	NA	NA	NA	NA	NA	NA	NA	NA	NA	NA	NA	3	0	3	4.65396035	1	0	35	NA
2014	41	2275	low	open	low open	1	NA	1	NA	4	1.386294361	0	NA	NA	veg	0	0	0	0	0	NA	0	0	0	NA
2014	42	2275	low	open	low open	1	NA	1	NA	8	2.079441542	0	NA	NA	veg	0	0	1	0	1	3.465735903	1	0	32	NA
2014	45	2275	low	open	low open	1	NA	1	NA	57	4.043051268	0	NA	NA	veg	6	0.84509804	0	0	0	NA	0	0	0	NA
2014	46	2275	low	open	low open	NA	NA	NA	NA	NA	NA	NA	NA	NA	NA	NA	NA	4	0	4	4.382026635	1	0	20	NA
2014	47	2275	low	open	low open	1	NA	1	NA	7	1.945910149	0	NA	NA	veg	2	0.477121255	2	0	2	4.025351691	1	0	28	NA
2014	51	2275	low	open	low open	0	16	16	19	101	7.387709239	1	36.89795918	0.23	flow	8.5	0.977723605	13	11	24	6.939253946	1	10	43	NA
2014	52	2275	low	open	low open	NA	NA	NA	NA	NA	NA	NA	NA	NA	NA	NA	NA	7	7	14	5.278114659	1	9	14	NA
2014	53A	2275	low	open	low open	1	NA	1	NA	6	1.791759469	0	NA	NA	veg	0	0	0	0	0	NA	0	0	0	NA
2014	55A	2275	low	open	low open	0	7	7	21	100	6.551080335	1	36.89795918	0.23	flow	20.5	1.33243846	4	11	15	6.318968114	1	14	37	NA
2014	56A	2275	low	open	low open	1	NA	1	NA	4	1.386294361	0	NA	NA	veg	0	0	0	0	0	NA	0	0	0	NA
2014	57A	2275	low	open	low open	1	NA	1	NA	6	1.791759469	0	NA	NA	veg	0	0	0	0	0	NA	0	0	0	NA
2014	59	2275	low	open	low open	1	NA	1	NA	5	1.609437912	0	NA	NA	veg	0	0	0	0	0	NA	0	0	0	NA
2014	63B	2275	low	open	low open	NA	NA	NA	NA	NA	NA	NA	NA	NA	NA	NA	NA	3	2	5	4.49980967	1	14	18	NA
2014	65	2275	low	open	low open	1	NA	1	NA	8	2.079441542	0	NA	NA	veg	0	0	2	13	15	5.541263545	1	15	17	NA
2014	66	2275	low	open	low open	2	1	3	9	60	5.192956851	1	36.89795918	0.23	flow	0	0	0	5	5	6.098074282	1	35	89	NA
2014	67	2275	low	open	low open	0	13	13	54	144	7.534762657	1	36.89795918	0.23	flow	33	1.531478917	0	2	2	3.583518938	1	15	18	NA
2014	68	2275	low	open	low open	0	6	6	30	99	6.386879319	1	36.89795918	0.23	flow	8.5	0.977723605	27	20	47	7.634337236	1	15	44	NA
2014	69	2275	low	open	low open	1	NA	1	NA	11	2.397895273	0	NA	NA	veg	1	0.301029996	0	5	5	5.416100402	1	16	45	NA
2014	72	2275	low	open	low open	0	3	3	13	43	4.859812404	1	36.89795918	0.23	flow	24.5	1.40654018	0	15	15	6.234410726	1	6	34	NA
2014	73	2275	low	open	low open	0	6	6	40	110	6.492239835	1	36.89795918	0.23	flow	18.5	1.290034611	0	9	9	5.693732139	1	9	33	NA
2014	75	2275	low	open	low open	0	4	4	15	54	5.375278408	1	36.89795918	0.23	flow	2.5	0.544068044	1	2	3	5.65248918	1	22	95	NA
2014	76	2275	low	open	low open	0	2	2	23	95	5.247024072	1	36.89795918	0.23	flow	6.5	0.875061263	0	5	5	5.799092654	1	12	66	NA
2014	77	2275	low	open	low open	0	9	9	27	143	7.160069208	1	36.89795918	0.23	flow	12.5	1.130333768	3	3	6	6.12249281	1	19	76	NA
2014	78	2275	low	open	low open	NA	NA	NA	NA	NA	NA	NA	NA	NA	NA	NA	NA	0	4	4	6.068425588	1	33	108	NA
2014	79	2275	low	open	low open	0	3	3	20	105	5.752572639	1	36.89795918	0.23	flow	4.5	0.740362689	0	1	1	4.795790546	1	40	121	NA
2014	80	2275	low	open	low open	NA	NA	NA	NA	NA	NA	NA	NA	NA	NA	NA	NA	0	3	3	5.902633333	1	45	122	NA
2014	81	2275	low	open	low open	2	NA	2	NA	39	4.356708827	0	NA	NA	veg	0	0	0	7	7	6.551080335	1	24	100	NA
2014	82	2275	low	open	low open	0	1	1	15	70	4.248495242	1	36.89795918	0.23	flow	4.5	0.740362689	0	21	21	7.98616486	1	30	140	NA
2014	83	2275	low	open	low open	1	NA	1	NA	29	3.36729583	0	NA	NA	veg	1	0.301029996	0	2	2	5.480638923	1	43	120	NA
2014	84	2275	low	open	low open	NA	NA	NA	NA	NA	NA	NA	NA	NA	NA	NA	NA	0	6	6	6.345636361	1	22	95	NA
2014	86	2275	low	open	low open	0	26	26	29	78	7.614805365	1	36.89795918	0.23	flow	6.5	0.875061263	0	10	10	7.313220387	1	18	150	NA
2014	87	2275	low	open	low open	0	14	14	4	77	6.982862751	1	36.89795918	0.23	flow	5.5	0.812913357	2	17	19	6.410174882	1	9	32	NA
2014	88	2275	low	open	low open	0	8	8	11	64	6.238324625	1	36.89795918	0.23	flow	1	0.301029996	6	3	9	5.375278408	1	4	24	NA
2014	89	2275	low	open	low open	0	5	5	23	90	6.109247583	1	36.89795918	0.23	flow	16.5	1.243038049	4	5	9	5.934894196	1	12	42	NA
2014	90	2275	low	open	low open	0	7	7	22	91	6.456769656	1	36.89795918	0.23	flow	20.5	1.33243846	5	7	12	6.222576268	1	9	42	NA
2014	91	2275	low	open	low open	2	2	4	5	92	5.908082938	1	36.89795918	0.23	flow	4.5	0.740362689	0	1	1	3.688879454	1	6	40	NA
2014	92	2275	low	open	low open	0	2	2	4	82	5.099866428	1	36.89795918	0.23	flow	6.5	0.875061263	7	3	10	5.560681631	1	7	26	NA
2014	94	2275	low	open	low open	3	1	4	6	54	5.375278408	1	36.89795918	0.23	flow	1	0.301029996	33	0	33	6.632001777	1	0	23	NA
2014	95	2275	low	open	low open	0	6	6	31	121	6.587550015	1	36.89795918	0.23	flow	4	0.698970004	7	3	10	5.703782475	1	3	30	NA
2014	96	2275	low	open	low open	0	3	3	25	72	5.375278408	1	36.89795918	0.23	flow	15.5	1.217483944	0	11	11	6.204557763	1	17	45	NA
2014	97	2275	low	open	low open	0	4	4	30	110	6.086774727	1	36.89795918	0.23	flow	9.5	1.021189299	10	10	20	6.522092798	1	7	34	NA
2014	99	2275	low	open	low open	0	7	7	21	89	6.434546519	1	36.89795918	0.23	flow	5.5	0.812913357	0	0	0	NA	0	0	0	NA
2014	100	2275	low	open	low open	0	1	1	22	95	4.553876892	1	36.89795918	0.23	flow	4	0.698970004	5	1	6	5.192956851	1	3	30	NA
2014	101	2275	low	open	low open	3	NA	3	NA	27	4.394449155	0	NA	NA	veg	4.5	0.740362689	13	0	13	5.398162702	1	0	17	NA
2014	102	2275	low	open	low open	0	12	12	36	124	7.305188215	1	36.89795918	0.23	flow	19.5	1.311753861	4	0	4	4.9698133	1	0	36	NA
2014	103	2275	low	open	low open	0	10	10	28	81	6.697034248	1	36.89795918	0.23	flow	27.5	1.45484486	2	2	4	5.634789603	1	23	70	NA
2014	104	2275	low	open	low open	0	2	2	14	75	5.010635294	1	36.89795918	0.23	flow	13.5	1.161368002	2	4	6	5.683579767	1	10	49	NA
2014	105	2275	low	open	low open	3	4	7	16	54	5.934894196	1	36.89795918	0.23	flow	3	0.602059991	3	3	6	5.743003188	1	10	52	NA
2014	106	2275	low	open	low open	0	2	2	14	76	5.023880521	1	36.89795918	0.23	flow	4	0.698970004	2	1	3	5.455321115	1	15	78	NA
2014	107	2275	low	open	low open	3	2	5	3	68	5.828945618	1	36.89795918	0.23	flow	3	0.602059991	0	6	6	5.598421959	1	5	45	NA
2014	108	2275	low	open	low open	0	4	4	32	125	6.214608098	1	36.89795918	0.23	flow	16.5	1.243038049	0	6	6	5.703782475	1	5	50	NA
2014	109	2275	low	open	low open	2	1	3	5	66	5.288267031	1	36.89795918	0.23	flow	1.5	0.397940009	3	6	9	6.445719819	1	25	70	NA
2014	114	2275	low	open	low open	0	5	5	25	100	6.214608098	1	36.89795918	0.23	flow	17.5	1.267171728	8	2	10	6.791221463	1	18	89	NA
2014	116	2275	low	open	low open	0	14	14	41	110	7.339537695	1	36.89795918	0.23	flow	19.5	1.311753861	0	17	17	6.546785411	1	9	41	NA
2014	117	2275	low	open	low open	0	4	4	11	74	5.690359454	1	36.89795918	0.23	flow	5	0.77815125	6	2	8	5.375278408	1	2	27	NA
2014	121	2275	low	open	low open	0	14	14	29	107	7.311886164	1	36.89795918	0.23	flow	3.5	0.653212514	0	19	19	7.671826798	1	22	113	NA
2014	122	2275	low	open	low open	0	10	10	15	112	7.021083964	1	36.89795918	0.23	flow	3.5	0.653212514	2	4	6	6.198478716	1	18	82	NA
2014	129	2275	low	open	low open	0	12	12	17	89	6.97354302	1	36.89795918	0.23	flow	4	0.698970004	1	0	1	2.944438979	1	NA	19	NA
2014	130	2275	low	open	low open	0	21	21	14	65	7.218909708	1	36.89795918	0.23	flow	7.5	0.929418926	18	4	22	6.423246964	1	10	28	NA
2014	131	2275	low	open	low open	0	5	5	23	116	6.363028104	1	36.89795918	0.23	flow	3.5	0.653212514	2	2	4	4.941642423	1	15	35	NA
2014	133	2275	low	open	low open	0	3	3	6	52	5.049856007	1	36.89795918	0.23	flow	2.5	0.544068044	8	0	8	4.912654886	1	0	17	NA
2014	135	2275	low	open	low open	5	NA	5	NA	34	5.135798437	0	NA	NA	veg	5	0.77815125	6	0	6	4.682131227	1	0	18	NA
2014	137	2275	low	open	low open	6	NA	6	NA	55	5.799092654	0	NA	NA	veg	3	0.602059991	1	3	4	4.33073334	1	4	19	NA
2014	138	2275	low	open	low open	4	NA	4	NA	49	5.278114659	0	NA	NA	veg	4	0.698970004	0	0	0	NA	0	0	0	NA
2014	151	2275	low	open	low open	2	12	14	25	115	7.383989458	1	36.89795918	0.23	flow	15	1.204119983	8	3	11	5.693732139	1	2	27	NA
2014	157	2275	low	open	low open	0	6	6	23	85	6.234410726	1	36.89795918	0.23	flow	9.5	1.021189299	0	22	22	6.982862751	1	7	49	NA
2014	160	2275	low	open	low open	0	6	6	30	85	6.234410726	1	36.89795918	0.23	flow	10.5	1.06069784	0	4	4	5.828945618	1	30	85	NA
2014	161	2275	low	open	low open	0	3	3	21	95	5.65248918	1	36.89795918	0.23	flow	32.5	1.525044807	1	1	2	4.997212274	1	9	74	NA
2014	162	2275	low	open	low open	0	4	4	25	96	5.950642553	1	36.89795918	0.23	flow	7.5	0.929418926	6	2	8	6.356107661	1	45	72	NA
2014	169	2275	low	open	low open	0	2	2	26	87	5.159055299	1	36.89795918	0.23	flow	12.5	1.130333768	2	4	6	6.483107351	1	36	109	NA
2014	171	2275	low	open	low open	4	NA	4	NA	26	4.644390899	0	NA	NA	veg	2	0.477121255	8	0	8	5.023880521	1	0	19	NA
2014	175	2275	low	open	low open	1	NA	1	NA	42	3.737669618	0	NA	NA	veg	1.5	0.397940009	0	0	0	NA	0	0	0	NA
2014	1	3214	high	open	high open	1	1	2	10	38	4.33073334	1	30.62857143	0.08	flow	2	0.477121255	0	0	0	NA	0	0	0	NA
2014	2	3214	high	open	high open	0	3	3	19	62	5.225746674	1	30.62857143	0.08	flow	1.5	0.397940009	0	3	3	5.272999559	1	14	65	NA
2014	3	3214	high	open	high open	1	NA	1	NA	25	3.218875825	0	NA	NA	veg	13	1.146128036	2	14	16	6.899723107	1	17	62	NA
2014	4	3214	high	open	high open	3	NA	3	NA	26	4.356708827	0	NA	NA	veg	6.5	0.875061263	0	2	2	4.543294782	1	9	47	NA
2014	5	3214	high	open	high open	2	3	5	5	22	4.700480366	1	30.62857143	0.08	flow	13.5	1.161368002	2	4	6	5.429345629	1	8	38	NA
2014	6	3214	high	open	high open	0	1	1	10	26	3.258096538	1	30.62857143	0.08	flow	2	0.477121255	3	0	3	4.094344562	1	0	20	NA
2014	8	3214	high	open	high open	2	NA	2	NA	26	3.951243719	0	NA	NA	veg	7	0.903089987	2	2	4	4.605170186	1	3	25	NA
2014	12	3214	high	open	high open	0	4	4	5	26	4.644390899	1	30.62857143	0.08	flow	2	0.477121255	4	1	5	5.075173815	1	2	32	NA
2014	13	3214	high	open	high open	2	NA	2	NA	14	3.33220451	0	NA	NA	veg	3	0.602059991	2	0	2	3.63758616	1	0	19	NA
2014	14	3214	high	open	high open	2	NA	2	NA	7	2.63905733	0	NA	NA	veg	1	0.301029996	2	0	2	3.401197382	1	0	15	NA
2014	15	3214	high	open	high open	0	7	7	12	43	5.707110265	1	30.62857143	0.08	flow	25	1.414973348	9	0	9	6.047372179	1	0	47	NA
2014	16	3214	high	open	high open	6	4	10	10	46	6.131226489	1	30.62857143	0.08	flow	14	1.176091259	14	0	14	6.467698726	1	0	46	NA
2014	17	3214	high	open	high open	3	NA	3	NA	24	4.276666119	0	NA	NA	veg	36	1.568201724	2	0	2	4.189654742	1	0	33	NA
2014	18	3214	high	open	high open	1	NA	1	NA	20	2.995732274	0	NA	NA	veg	15.5	1.217483944	3	0	3	3.80666249	1	0	15	NA
2014	19	3214	high	open	high open	1	NA	1	NA	5	1.609437912	0	NA	NA	veg	5	0.77815125	1	0	1	2.48490665	1	0	12	NA
2014	20	3214	high	open	high open	1	2	3	14	32	4.564348191	1	30.62857143	0.08	flow	3.5	0.653212514	3	1	4	5.049856007	1	3	39	NA
2014	21	3214	high	open	high open	0	1	1	7	24	3.17805383	1	30.62857143	0.08	flow	3	0.602059991	2	0	2	4.060443011	1	0	29	NA
2014	22	3214	high	open	high open	0	2	2	10	35	4.248495242	1	30.62857143	0.08	flow	1.5	0.397940009	0	0	0	NA	0	0	0	NA
2014	23	3214	high	open	high open	3	NA	3	NA	23	4.234106505	0	NA	NA	veg	27	1.447158031	1	1	2	4.158883083	1	5	32	NA
2014	24	3214	high	open	high open	0	7	7	26	66	6.135564891	1	30.62857143	0.08	flow	7	0.903089987	1	6	7	6.023447593	1	7	59	NA
2014	25	3214	high	open	high open	0	1	1	16	40	3.688879454	1	30.62857143	0.08	flow	24	1.397940009	1	0	1	3.663561646	1	0	39	NA
2014	26	3214	high	open	high open	0	1	1	9	27	3.295836866	1	30.62857143	0.08	flow	8	0.954242509	1	0	1	3.36729583	1	0	29	NA
2014	27	3214	high	open	high open	1	NA	1	NA	24	3.17805383	0	NA	NA	veg	3.5	0.653212514	0	0	0	NA	0	0	0	NA
2014	28	3214	high	open	high open	0	3	3	26	50	5.010635294	1	30.62857143	0.08	flow	5.5	0.812913357	3	2	5	5.521460918	1	14	50	NA
2014	31	3214	high	open	high open	1	NA	1	NA	5	1.609437912	0	NA	NA	veg	0	0	0	0	0	NA	0	0	0	NA
2014	34	3214	high	open	high open	1	NA	1	NA	3	1.098612289	0	NA	NA	veg	NA	NA	0	0	0	NA	0	0	0	NA
2014	36	3214	high	open	high open	1	NA	1	NA	6	1.791759469	0	NA	NA	veg	0	0	0	0	0	NA	0	0	0	NA
2014	38	3214	high	open	high open	1	NA	1	NA	10	2.302585093	0	NA	NA	veg	1.5	0.397940009	1	0	1	3.044522438	1	0	21	NA
2014	40	3214	high	open	high open	3	NA	3	NA	20	4.094344562	0	NA	NA	veg	13.5	1.161368002	2	0	2	4.025351691	1	0	28	NA
2014	41	3214	high	open	high open	1	6	7	23	49	5.837730447	1	30.62857143	0.08	flow	15	1.204119983	2	1	3	4.762173935	1	8	39	NA
2014	42	3214	high	open	high open	0	2	2	21	46	4.521788577	1	30.62857143	0.08	flow	12	1.113943352	1	2	3	4.9698133	1	21	48	NA
2014	43	3214	high	open	high open	0	3	3	11	37	4.709530201	1	30.62857143	0.08	flow	29	1.477121255	0	2	2	4.605170186	1	15	50	NA
2014	44	3214	high	open	high open	0	2	2	21	43	4.454347296	1	30.62857143	0.08	flow	1.5	0.397940009	3	0	3	4.094344562	1	0	20	NA
2014	45	3214	high	open	high open	3	NA	3	NA	20	4.094344562	0	NA	NA	veg	2	0.477121255	2	0	2	3.951243719	1	0	26	NA
2014	46	3214	high	open	high open	2	NA	2	NA	14	3.33220451	0	NA	NA	veg	30.5	1.498310554	3	0	3	3.871201011	1	0	16	NA
2014	47	3214	high	open	high open	2	1	3	17	29	4.465908119	1	30.62857143	0.08	flow	12	1.113943352	4	0	4	4.382026635	1	0	20	NA
2014	48	3214	high	open	high open	2	NA	2	NA	22	3.784189634	0	NA	NA	veg	0.5	0.176091259	3	0	3	4.094344562	1	0	20	NA
2014	49	3214	high	open	high open	0	4	4	10	35	4.941642423	1	30.62857143	0.08	flow	8.5	0.977723605	6	0	6	5.087596335	1	0	27	NA
2014	50	3214	high	open	high open	1	1	2	5	20	3.688879454	1	30.62857143	0.08	flow	2	0.477121255	4	2	6	5.723585102	1	16	51	NA
2014	52	3214	high	open	high open	0	1	1	17	49	3.891820298	1	30.62857143	0.08	flow	3	0.602059991	1	1	2	4.060443011	1	6	29	NA
2014	54	3214	high	open	high open	2	1	3	25	67	5.303304908	1	30.62857143	0.08	flow	4.5	0.740362689	0	2	2	4.736198448	1	21	57	NA
2014	55	3214	high	open	high open	1	NA	1	NA	16	2.772588722	0	NA	NA	veg	3	0.602059991	3	2	5	5.828945618	1	24	68	NA
2014	56	3214	high	open	high open	NA	NA	NA	NA	NA	NA	NA	NA	NA	NA	NA	NA	5	3	8	6.206575927	1	8	62	NA
2014	57	3214	high	open	high open	2	6	8	16	51	6.011267174	1	30.62857143	0.08	flow	9.5	1.021189299	4	0	4	5.023880521	1	0	38	NA
2014	58A	3214	high	open	high open	2	1	3	22	60	5.192956851	1	30.62857143	0.08	flow	3	0.602059991	0	0	0	NA	0	0	0	NA
2014	59A	3214	high	open	high open	NA	NA	NA	NA	NA	NA	NA	NA	NA	NA	NA	NA	0	10	10	6.476972363	1	20	65	NA
2014	60	3214	high	open	high open	1	1	2	17	49	4.584967479	1	30.62857143	0.08	flow	5	0.77815125	3	3	6	5.780743516	1	10	54	NA
2014	62	3214	high	open	high open	1	NA	1	NA	4	1.386294361	0	NA	NA	veg	0	0	0	0	0	NA	0	0	0	NA
2014	65	3214	high	open	high open	3	1	4	5	30	4.787491743	1	30.62857143	0.08	flow	1	0.301029996	0	0	0	NA	0	0	0	NA
2014	66	3214	high	open	high open	1	NA	1	NA	12	2.48490665	0	NA	NA	veg	2.5	0.544068044	1	0	1	2.995732274	1	0	20	NA
2014	67	3214	high	open	high open	1	NA	1	NA	17	2.833213344	0	NA	NA	veg	2.5	0.544068044	1	0	1	3.091042453	1	0	22	NA
2014	68A	3214	high	open	high open	1	NA	1	NA	4	1.386294361	0	NA	NA	veg	0	0	3	3	6	5.620400866	1	10	46	NA
2014	69	3214	high	open	high open	0	8	8	10	50	5.991464547	1	30.62857143	0.08	flow	4.5	0.740362689	5	0	5	5.480638923	1	0	48	NA
2014	70	3214	high	open	high open	2	5	7	9	49	5.837730447	1	30.62857143	0.08	flow	8.5	0.977723605	2	3	5	5.393627546	1	5	44	NA
2014	71	3214	high	open	high open	NA	NA	NA	NA	NA	NA	NA	NA	NA	NA	NA	NA	3	0	3	4.49980967	1	0	30	NA
2014	72	3214	high	open	high open	3	NA	3	NA	15	3.80666249	0	NA	NA	veg	18	1.278753601	2	0	2	4.025351691	1	0	28	NA
2014	73	3214	high	open	high open	1	NA	1	NA	36	3.583518938	0	NA	NA	veg	10.5	1.06069784	1	0	1	3.496507561	1	0	33	NA
2014	74	3214	high	open	high open	NA	NA	NA	NA	NA	NA	NA	NA	NA	NA	NA	NA	1	0	1	3.135494216	1	0	23	NA
2014	75	3214	high	open	high open	0	1	1	20	54	3.988984047	1	30.62857143	0.08	flow	1.5	0.397940009	3	0	3	4.356708827	1	0	26	NA
2014	76	3214	high	open	high open	0	2	2	22	55	4.700480366	1	30.62857143	0.08	flow	2	0.477121255	1	1	2	4.605170186	1	5	50	NA
2014	77	3214	high	open	high open	1	NA	1	NA	31	3.433987204	0	NA	NA	veg	2	0.477121255	1	0	1	3.465735903	1	0	32	NA
2014	78	3214	high	open	high open	1	1	2	20	58	4.753590191	1	30.62857143	0.08	flow	4	0.698970004	2	0	2	4.219507705	1	0	34	NA
2014	79	3214	high	open	high open	1	5	6	10	45	5.598421959	1	30.62857143	0.08	flow	2.5	0.544068044	0	2	2	4.454347296	1	7	43	NA
2014	80	3214	high	open	high open	0	8	8	16	63	6.222576268	1	30.62857143	0.08	flow	4.5	0.740362689	4	1	5	5.164785974	1	10	35	NA
2014	81	3214	high	open	high open	0	4	4	20	60	5.480638923	1	30.62857143	0.08	flow	1.5	0.397940009	3	3	6	5.703782475	1	4	50	NA
2014	82	3214	high	open	high open	0	12	12	15	56	6.510258341	1	30.62857143	0.08	flow	10.5	1.06069784	0	1	1	4.025351691	1	5	56	NA
2014	83	3214	high	open	high open	3	NA	3	NA	30	4.49980967	0	NA	NA	veg	15	1.204119983	4	0	4	4.682131227	1	0	27	NA
2014	84	3214	high	open	high open	0	2	2	11	35	4.248495242	1	30.62857143	0.08	flow	13.5	1.161368002	5	0	5	5.416100402	1	0	45	NA
2014	85	3214	high	open	high open	0	1	1	4	29	3.36729583	1	30.62857143	0.08	flow	31.5	1.511883361	2	0	2	4.219507705	1	0	34	NA
2014	86	3214	high	open	high open	1	2	3	15	40	4.787491743	1	30.62857143	0.08	flow	2.5	0.544068044	3	0	3	4.465908119	1	0	29	NA
2014	88A	3214	high	open	high open	1	NA	1	NA	4	1.386294361	0	NA	NA	veg	0	0	0	0	0	NA	0	0	0	NA
2014	90	3214	high	open	high open	1	NA	1	NA	3	1.098612289	0	NA	NA	veg	0	0	0	0	0	NA	0	0	0	NA
2014	92	3214	high	open	high open	10	NA	10	NA	10	4.605170186	0	NA	NA	veg	4	0.698970004	3	0	3	3.663561646	1	0	13	NA
2014	94	3214	high	open	high open	0	6	6	11	46	5.620400866	1	30.62857143	0.08	flow	20.5	1.33243846	3	0	3	4.736198448	1	NA	38	NA
2014	96	3214	high	open	high open	NA	NA	NA	NA	NA	NA	NA	NA	NA	NA	NA	NA	2	0	2	3.688879454	1	NA	20	NA
2014	98	3214	high	open	high open	0	1	1	13	46	3.828641396	1	30.62857143	0.08	flow	6	0.84509804	2	0	2	3.465735903	1	NA	16	NA
2014	100	3214	high	open	high open	0	2	2	7	56	4.718498871	1	30.62857143	0.08	flow	3	0.602059991	2	0	2	3.583518938	1	0	18	NA
2014	101	3214	high	open	high open	4	NA	4	NA	28	4.718498871	0	NA	NA	veg	16	1.230448921	1	0	1	3.091042453	1	0	22	NA
2014	104	3214	high	open	high open	2	2	4	16	52	5.33753808	1	30.62857143	0.08	flow	9	1	3	0	3	4.394449155	1	0	27	NA
2014	105	3214	high	open	high open	0	3	3	17	49	4.990432587	1	30.62857143	0.08	flow	6.5	0.875061263	1	0	1	3.33220451	1	0	28	NA
2014	107	3214	high	open	high open	0	1	1	10	54	3.988984047	1	30.62857143	0.08	flow	9.5	1.021189299	2	0	2	3.258096538	1	NA	13	NA
2014	108	3214	high	open	high open	NA	NA	NA	NA	NA	NA	NA	NA	NA	NA	NA	NA	4	0	4	4.912654886	1	NA	34	NA
2014	109	3214	high	open	high open	NA	NA	NA	NA	NA	NA	NA	NA	NA	NA	NA	NA	3	0	3	4.234106505	1	0	23	NA
2014	110	3214	high	open	high open	0	19	19	18	69	7.178545484	1	30.62857143	0.08	flow	5.5	0.812913357	3	0	3	4.234106505	1	NA	23	NA
2014	111A	3214	high	open	high open	NA	NA	NA	NA	NA	NA	NA	NA	NA	NA	NA	NA	3	0	3	4.49980967	1	NA	30	NA
2014	112	3214	high	open	high open	1	5	6	21	63	5.934894196	1	30.62857143	0.08	flow	7.5	0.929418926	1	0	1	2.079441542	1	NA	8	NA
2014	113	3214	high	open	high open	0	4	4	17	59	5.463831805	1	30.62857143	0.08	flow	12.5	1.130333768	6	0	6	4.564348191	1	NA	16	NA
2014	114	3214	high	open	high open	0	3	3	9	35	4.65396035	1	30.62857143	0.08	flow	27.5	1.45484486	4	0	4	4.158883083	1	NA	16	NA
2014	115	3214	high	open	high open	0	4	4	20	60	5.480638923	1	30.62857143	0.08	flow	7.5	0.929418926	6	0	6	4.682131227	1	0	18	NA
2014	116	3214	high	open	high open	0	2	2	15	50	4.605170186	1	30.62857143	0.08	flow	3	0.602059991	4	0	4	4.753590191	1	0	29	NA
2014	117	3214	high	open	high open	0	2	2	19	52	4.644390899	1	30.62857143	0.08	flow	5	0.77815125	3	0	3	3.871201011	1	0	16	NA
2014	118A	3214	high	open	high open	2	NA	2	NA	38	4.33073334	0	NA	NA	veg	25	1.414973348	2	0	2	3.737669618	1	0	21	NA
2014	119	3214	high	open	high open	0	1	1	9	45	3.80666249	1	30.62857143	0.08	flow	21.5	1.352182518	1	0	1	2.397895273	1	NA	11	NA
2014	120	3214	high	open	high open	NA	NA	NA	NA	NA	NA	NA	NA	NA	NA	NA	NA	3	0	3	4.143134726	1	NA	21	NA
2014	121	3214	high	open	high open	NA	NA	NA	NA	NA	NA	NA	NA	NA	NA	NA	NA	6	0	6	4.624972813	1	NA	17	NA
2014	123	3214	high	open	high open	1	1	2	12	30	4.094344562	1	30.62857143	0.08	flow	9	1	4	0	4	4.33073334	1	0	19	NA
2014	124	3214	high	open	high open	0	3	3	14	42	4.836281907	1	30.62857143	0.08	flow	3	0.602059991	4	0	4	4.158883083	1	NA	16	NA
2014	125	3214	high	open	high open	2	NA	2	NA	22	3.784189634	0	NA	NA	veg	11	1.079181246	0	0	0	NA	0	0	0	NA
2014	126	3214	high	open	high open	1	NA	1	NA	22	3.091042453	0	NA	NA	veg	8	0.954242509	1	0	1	2.48490665	1	0	12	NA
2014	127	3214	high	open	high open	0	4	4	17	48	5.257495372	1	30.62857143	0.08	flow	10	1.041392685	0	0	0	NA	0	0	0	NA
2014	132A	3214	high	open	high open	NA	NA	NA	NA	NA	NA	NA	NA	NA	NA	NA	NA	1	4	5	5.347107531	1	3	42	NA
2014	133	3214	high	open	high open	3	4	7	14	52	5.897153868	1	30.62857143	0.08	flow	3.5	0.653212514	4	2	6	5.703782475	1	9	50	NA
2014	138	3214	high	open	high open	0	7	7	13	46	5.774551546	1	30.62857143	0.08	flow	5.5	0.812913357	20	0	20	6.551080335	1	0	35	NA
2014	139	3214	high	open	high open	1	NA	1	NA	6	1.791759469	0	NA	NA	veg	0	0	3	1	4	5.214935758	1	11	46	NA
2014	140	3214	high	open	high open	NA	NA	NA	NA	NA	NA	NA	NA	NA	NA	NA	NA	4	0	4	4.564348191	1	0	24	NA
2014	141	3214	high	open	high open	0	3	3	14	50	5.010635294	1	30.62857143	0.08	flow	4	0.698970004	2	0	2	4.094344562	1	0	30	NA
2014	143	3214	high	open	high open	0	5	5	18	48	5.480638923	1	30.62857143	0.08	flow	42	1.633468456	5	0	5	5.370638028	1	0	43	NA
2014	145	3214	high	open	high open	1	NA	1	NA	18	2.890371758	0	NA	NA	veg	NA	NA	2	0	2	2.995732274	1	0	10	NA
2014	146	3214	high	open	high open	NA	NA	NA	NA	NA	NA	NA	NA	NA	NA	NA	NA	4	0	4	4.158883083	1	0	16	NA
2014	148A	3214	high	open	high open	NA	NA	NA	NA	NA	NA	NA	NA	NA	NA	NA	NA	2	0	2	4.025351691	1	0	28	NA
2014	149A	3214	high	open	high open	0	5	5	15	48	5.480638923	1	30.62857143	0.08	flow	9	1	4	0	4	4.521788577	1	0	23	NA
2014	150	3214	high	open	high open	NA	NA	NA	NA	NA	NA	NA	NA	NA	NA	NA	NA	4	2	6	5.743003188	1	14	52	NA
2014	261	3214	high	open	high open	3	5	8	33	72	6.356107661	1	30.62857143	0.08	flow	9.5	1.021189299	1	5	6	6.135564891	1	32	77	NA
2014	262	3214	high	open	high open	1	12	13	29	75	6.882437471	1	30.62857143	0.08	flow	12	1.113943352	3	7	10	6.672032945	1	31	79	NA
2014	263	3214	high	open	high open	0	5	5	17	53	5.579729826	1	30.62857143	0.08	flow	18.5	1.290034611	3	9	12	6.492239835	1	20	55	NA
2014	264	3214	high	open	high open	0	1	1	3	34	3.526360525	1	30.62857143	0.08	flow	16.5	1.243038049	2	5	7	5.472270674	1	6	34	NA
2014	265	3214	high	open	high open	2	2	4	4	36	4.9698133	1	30.62857143	0.08	flow	14.5	1.190331698	1	4	5	5.298317367	1	9	40	NA
2014	266	3214	high	open	high open	4	NA	4	NA	21	4.430816799	0	NA	NA	veg	50.5	1.711807229	2	0	2	3.912023005	1	0	25	NA
2014	267	3214	high	open	high open	1	NA	1	NA	13	2.564949357	0	NA	NA	veg	NA	NA	4	2	6	5.318119994	1	5	34	NA
2014	268	3214	high	open	high open	4	7	11	21	59	6.475432717	1	30.62857143	0.08	flow	48.5	1.694605199	6	9	15	6.785587645	1	21	59	NA
2014	269	3214	high	open	high open	3	3	6	20	47	5.641907071	1	30.62857143	0.08	flow	14.5	1.190331698	7	4	11	6.329720906	1	9	51	NA
2014	270	3214	high	open	high open	2	4	6	17	47	5.641907071	1	30.62857143	0.08	flow	28.5	1.469822016	1	4	5	5.541263545	1	19	51	NA
2014	271	3214	high	open	high open	5	3	8	20	54	6.068425588	1	30.62857143	0.08	flow	16.5	1.243038049	3	6	9	6.186208624	1	20	54	NA
2014	272	3214	high	open	high open	4	NA	4	NA	22	4.477336814	0	NA	NA	veg	22.5	1.371067862	5	2	7	5.313205979	1	4	29	NA
2014	273	3214	high	open	high open	0	1	1	14	40	3.688879454	1	30.62857143	0.08	flow	7	0.903089987	2	7	9	6.003887067	1	11	45	NA
2014	274	3214	high	open	high open	0	10	10	17	45	6.109247583	1	30.62857143	0.08	flow	19.5	1.311753861	1	4	5	5.501258211	1	9	49	NA
2014	275	3214	high	open	high open	1	2	3	11	36	4.682131227	1	30.62857143	0.08	flow	30	1.491361694	2	5	7	5.609471795	1	9	39	NA
2014	276	3214	high	open	high open	5	NA	5	NA	23	4.744932128	0	NA	NA	veg	18	1.278753601	7	1	8	5.446737372	1	4	29	NA
2014	277	3214	high	open	high open	2	NA	2	NA	31	4.127134385	0	NA	NA	veg	23.5	1.389166084	2	5	7	6.289715571	1	9	77	NA
2014	278	3214	high	open	high open	3	3	6	17	51	5.723585102	1	30.62857143	0.08	flow	5	0.77815125	0	6	6	5.869296913	1	10	59	NA
2014	279	3214	high	open	high open	6	4	10	10	52	6.253828812	1	30.62857143	0.08	flow	26.5	1.439332694	1	4	5	5.616771098	1	9	55	NA
2014	280	3214	high	open	high open	1	2	3	13	73	5.38907173	1	30.62857143	0.08	flow	7	0.903089987	2	5	7	6.289715571	1	26	77	NA
2014	281	3214	high	open	high open	1	3	4	20	47	5.236441963	1	30.62857143	0.08	flow	1.5	0.397940009	0	9	9	6.685860947	1	10	89	NA
2014	282	3214	high	open	high open	0	8	8	22	48	5.950642553	1	30.62857143	0.08	flow	NA	NA	2	5	7	5.877735782	1	9	51	NA
2014	283	3214	high	open	high open	3	NA	3	NA	18	3.988984047	0	NA	NA	veg	12.5	1.130333768	4	6	10	6.194405391	1	9	49	NA
2014	284	3214	high	open	high open	1	NA	1	NA	21	3.044522438	0	NA	NA	veg	6.5	0.875061263	3	1	4	5.049856007	1	5	39	NA
2014	285	3214	high	open	high open	1	3	4	14	32	4.852030264	1	30.62857143	0.08	flow	3	0.602059991	2	5	7	5.837730447	1	6	49	NA
2014	286	3214	high	open	high open	1	NA	1	NA	12	2.48490665	0	NA	NA	veg	NA	NA	2	6	8	5.793013608	1	9	41	NA
2014	287	3214	high	open	high open	1	NA	1	NA	16	2.772588722	0	NA	NA	veg	24	1.397940009	1	0	1	2.944438979	1	NA	19	NA
2014	288	3214	high	open	high open	1	1	2	3	20	3.688879454	1	30.62857143	0.08	flow	4.5	0.740362689	5	0	5	4.787491743	1	NA	24	NA
2014	289	3214	high	open	high open	3	3	6	16	44	5.575949103	1	30.62857143	0.08	flow	2	0.477121255	4	2	6	5.799092654	1	19	55	NA
2014	290	3214	high	open	high open	4	1	5	15	35	5.164785974	1	30.62857143	0.08	flow	5.5	0.812913357	2	6	8	5.690359454	1	9	37	NA
2014	291	3214	high	open	high open	1	NA	1	NA	13	2.564949357	0	NA	NA	veg	45.5	1.667452953	2	0	2	3.63758616	1	0	19	NA
2014	292	3214	high	open	high open	0	1	1	6	27	3.295836866	1	30.62857143	0.08	flow	8	0.954242509	5	2	7	5.529429088	1	7	36	NA
2014	293	3214	high	open	high open	1	NA	1	NA	24	3.17805383	0	NA	NA	veg	27	1.447158031	4	1	5	5.272999559	1	4	39	NA
2014	294	3214	high	open	high open	3	1	4	12	41	5.099866428	1	30.62857143	0.08	flow	6.5	0.875061263	3	7	10	6.194405391	1	6	49	NA
2014	295	3214	high	open	high open	1	1	2	5	27	3.988984047	1	30.62857143	0.08	flow	22.5	1.371067862	0	0	0	NA	0	0	0	NA
2014	296	3214	high	open	high open	0	2	2	8	30	4.094344562	1	30.62857143	0.08	flow	7	0.903089987	4	8	12	6.98471632	1	23	90	NA
2014	297	3214	high	open	high open	1	1	2	14	37	4.304065093	1	30.62857143	0.08	flow	5.5	0.812913357	0	0	0	NA	0	0	0	NA
2014	298	3214	high	open	high open	2	NA	2	NA	19	3.63758616	0	NA	NA	veg	40	1.612783857	3	9	12	6.65929392	1	17	65	NA
2014	299	3214	high	open	high open	3	NA	3	NA	18	3.988984047	0	NA	NA	veg	38	1.591064607	3	7	10	6.173786104	1	11	48	NA
2014	300	3214	high	open	high open	2	NA	2	NA	18	3.583518938	0	NA	NA	veg	26.5	1.439332694	3	6	9	6.089044875	1	9	49	NA
2014	1	3177	high	open	high open	2	NA	2	0	6	2.48490665	0	NA	NA	veg	0	0	0	0	0	NA	0	0	0	NA
2014	6	3177	high	open	high open	1	NA	1	NA	10	2.302585093	0	NA	NA	veg	1.5	0.397940009	1	0	1	2.302585093	1	NA	10	NA
2014	7	3177	high	open	high open	0	1	1	9	27	3.295836866	1	30.62857143	0.08	flow	3.5	0.653212514	1	0	1	2.944438979	1	NA	19	NA
2014	8	3177	high	open	high open	0	1	1	8	30	3.401197382	1	30.62857143	0.08	flow	21	1.342422681	1	0	1	2.772588722	1	NA	16	NA
2014	9	3177	high	open	high open	2	NA	2	NA	21	3.737669618	0	NA	NA	veg	19.5	1.311753861	2	0	2	4.219507705	1	NA	34	NA
2014	10	3177	high	open	high open	3	1	4	14	46	5.214935758	1	30.62857143	0.08	flow	9	1	1	0	1	3.135494216	1	NA	23	NA
2014	12	3177	high	open	high open	3	NA	3	NA	12	3.583518938	0	NA	NA	veg	1	0.301029996	2	0	2	3.63758616	1	0	19	NA
2014	13	3177	high	open	high open	1	NA	1	NA	5	1.609437912	0	NA	NA	veg	0	0	0	0	0	NA	0	0	0	NA
2014	15	3177	high	open	high open	1	2	3	6	45	4.905274778	1	30.62857143	0.08	flow	1	0.301029996	2	0	2	3.465735903	1	NA	16	NA
2014	16	3177	high	open	high open	3	NA	3	NA	30	4.49980967	0	NA	NA	veg	1	0.301029996	0	1	1	3.80666249	1	17	45	NA
2014	17	3177	high	open	high open	0	2	2	8	32	4.158883083	1	30.62857143	0.08	flow	2.5	0.544068044	1	1	2	3.784189634	1	8	22	NA
2014	18	3177	high	open	high open	1	NA	1	NA	15	2.708050201	0	NA	NA	veg	2.5	0.544068044	1	0	1	2.302585093	1	NA	10	NA
2014	19	3177	high	open	high open	1	1	2	15	54	4.682131227	1	30.62857143	0.08	flow	7	0.903089987	1	1	2	4.736198448	1	23	57	NA
2014	20	3177	high	open	high open	1	NA	1	NA	8	2.079441542	0	NA	NA	veg	1	0.301029996	1	0	1	2.995732274	1	NA	20	NA
2014	21	3177	high	open	high open	NA	NA	NA	NA	NA	NA	NA	NA	NA	NA	NA	NA	2	1	3	5.010635294	1	28	50	NA
2014	22	3177	high	open	high open	3	NA	3	NA	30	4.49980967	0	NA	NA	veg	1.5	0.397940009	0	3	3	5.318119994	1	27	68	NA
2014	23	3177	high	open	high open	1	NA	1	NA	10	2.302585093	0	NA	NA	veg	1	0.301029996	0	4	4	5.793013608	1	30	82	NA
2014	24	3177	high	open	high open	NA	NA	NA	NA	NA	NA	NA	NA	NA	NA	NA	NA	1	1	2	5.049856007	1	32	78	NA
2014	25	3177	high	open	high open	NA	NA	NA	NA	NA	NA	NA	NA	NA	NA	NA	NA	0	3	3	5.105945474	1	24	55	NA
2014	27	3177	high	open	high open	0	10	10	10	47	6.152732695	1	30.62857143	0.08	flow	3.5	0.653212514	4	2	6	5.799092654	1	15	55	NA
2014	28	3177	high	open	high open	0	7	7	12	50	5.857933154	1	30.62857143	0.08	flow	6.5	0.875061263	1	3	4	5.513428746	1	15	62	NA
2014	29	3177	high	open	high open	0	11	11	10	50	6.309918278	1	30.62857143	0.08	flow	7.5	0.929418926	2	0	2	3.784189634	1	NA	22	NA
2014	30	3177	high	open	high open	0	13	13	12	52	6.516193076	1	30.62857143	0.08	flow	4.5	0.740362689	17	7	24	7.440733707	1	21	71	NA
2014	31	3177	high	open	high open	2	6	8	11	44	5.863631176	1	30.62857143	0.08	flow	6.5	0.875061263	4	2	6	5.703782475	1	20	50	NA
2014	32	3177	high	open	high open	2	NA	2	NA	27	3.988984047	0	NA	NA	veg	0.5	0.176091259	4	5	9	5.934894196	1	16	42	NA
2014	33	3177	high	open	high open	0	17	17	19	60	6.927557906	1	30.62857143	0.08	flow	3	0.602059991	0	1	1	3.496507561	1	14	33	NA
2014	36	3177	high	open	high open	1	NA	1	NA	18	2.890371758	0	NA	NA	veg	0.5	0.176091259	0	1	1	3.555348061	1	6	35	NA
2014	38	3177	high	open	high open	0	12	12	12	46	6.313548046	1	40.35294118	0.2	flow	5	0.77815125	0	0	0	NA	0	0	0	NA
2014	40	3177	high	open	high open	3	NA	3	NA	17	3.931825633	0	NA	NA	veg	2.5	0.544068044	1	0	1	3.258096538	1	0	26	NA
2014	41	3177	high	open	high open	0	8	8	20	51	6.011267174	1	40.35294118	0.2	flow	5	0.77815125	1	5	6	5.886104031	1	30	60	NA
2014	42	3177	high	open	high open	0	2	2	19	54	4.682131227	1	40.35294118	0.2	flow	4.5	0.740362689	1	2	3	5.123963979	1	30	56	NA
2014	43	3177	high	open	high open	0	1	1	3	19	2.944438979	1	40.35294118	0.2	flow	0	0	2	4	6	5.552959585	1	17	43	NA
2014	44	3177	high	open	high open	0	4	4	26	64	5.545177444	1	40.35294118	0.2	flow	7	0.903089987	9	7	16	6.556778356	1	16	44	NA
2014	45	3177	high	open	high open	0	2	2	9	29	4.060443011	1	40.35294118	0.2	flow	7.5	0.929418926	0	2	2	4.304065093	1	16	37	NA
2014	46	3177	high	open	high open	1	NA	1	NA	9	2.197224577	0	NA	NA	veg	1	0.301029996	0	0	0	NA	0	0	0	NA
2014	47	3177	high	open	high open	2	1	3	12	34	4.624972813	1	40.35294118	0.2	flow	12.5	1.130333768	0	3	3	4.9698133	1	16	48	NA
2014	48	3177	high	open	high open	NA	NA	NA	NA	NA	NA	NA	NA	NA	NA	NA	NA	0	40	40	8.232174236	1	44	94	NA
2014	49	3177	high	open	high open	NA	NA	NA	NA	NA	NA	NA	NA	NA	NA	NA	NA	0	1	1	3.761200116	1	24	43	NA
2014	54	3177	high	open	high open	1	NA	1	NA	10	2.302585093	0	NA	NA	veg	0	0	0	0	0	NA	0	0	0	NA
2014	55	3177	high	open	high open	4	2	6	7	36	5.375278408	1	40.35294118	0.2	flow	3.5	0.653212514	1	5	6	5.66296048	1	17	48	NA
2014	56	3177	high	open	high open	0	2	2	27	54	4.682131227	1	40.35294118	0.2	flow	0.5	0.176091259	0	3	3	5.225746674	1	28	62	NA
2014	57	3177	high	open	high open	0	3	3	22	49	4.990432587	1	40.35294118	0.2	flow	3	0.602059991	1	2	3	5.192956851	1	34	60	NA
2014	58	3177	high	open	high open	1	NA	1	NA	5	1.609437912	0	NA	NA	veg	0	0	0	1	1	3.218875825	1	3	25	NA
2014	59	3177	high	open	high open	0	1	1	9	33	3.496507561	1	40.35294118	0.2	flow	1.5	0.397940009	0	1	1	3.33220451	1	4	28	NA
2014	60	3177	high	open	high open	1	NA	1	NA	6	1.791759469	0	NA	NA	veg	0	0	0	3	3	5.123963979	1	12	56	NA
2014	61	3177	high	open	high open	1	3	4	13	25	4.605170186	1	40.35294118	0.2	flow	1	0.301029996	0	1	1	3.912023005	1	19	50	NA
2014	62	3177	high	open	high open	0	6	6	21	57	5.834810737	1	40.35294118	0.2	flow	1	0.301029996	0	9	9	6.204557763	1	20	55	NA
2014	63	3177	high	open	high open	0	1	1	13	32	3.465735903	1	40.35294118	0.2	flow	0.5	0.176091259	0	1	1	3.688879454	1	14	40	NA
2014	64	3177	high	open	high open	2	NA	2	NA	13	3.258096538	0	NA	NA	veg	0.5	0.176091259	2	1	3	4.430816799	1	7	28	NA
2014	65	3177	high	open	high open	0	3	3	10	31	4.532599493	1	40.35294118	0.2	flow	7.5	0.929418926	1	3	4	5.375278408	1	24	54	NA
2014	66	3177	high	open	high open	NA	NA	NA	NA	NA	NA	NA	NA	NA	NA	NA	NA	2	5	7	5.953243334	1	22	55	NA
2014	67	3177	high	open	high open	3	4	7	4	34	5.472270674	1	40.35294118	0.2	flow	0.5	0.176091259	4	5	9	6.167516491	1	25	53	NA
2014	68	3177	high	open	high open	0	5	5	16	48	5.480638923	1	40.35294118	0.2	flow	0.5	0.176091259	0	5	5	5.579729826	1	21	53	NA
2014	69	3177	high	open	high open	15	2	17	4	32	6.298949247	1	40.35294118	0.2	flow	0	0	15	2	17	6.416732283	1	10	36	NA
2014	70	3177	high	open	high open	6	1	7	9	27	5.241747015	1	40.35294118	0.2	flow	1	0.301029996	9	1	10	5.703782475	1	6	30	NA
2014	71	3177	high	open	high open	4	1	5	13	34	5.135798437	1	40.35294118	0.2	flow	0	0	4	2	6	5.347107531	1	10	35	NA
2014	72	3177	high	open	high open	0	1	1	5	19	2.944438979	1	40.35294118	0.2	flow	0	0	1	1	2	3.688879454	1	3	20	NA
2014	73	3177	high	open	high open	5	1	6	5	40	5.480638923	1	40.35294118	0.2	flow	14	1.176091259	8	0	8	5.075173815	1	0	20	NA
2014	74	3177	high	open	high open	0	1	1	7	26	3.258096538	1	40.35294118	0.2	flow	0	0	1	1	2	3.828641396	1	4	23	NA
2014	75	3177	high	open	high open	6	6	12	18	49	6.376726948	1	40.35294118	0.2	flow	1.5	0.397940009	10	10	20	6.966024187	1	28	53	NA
2014	76	3177	high	open	high open	0	6	6	26	52	5.743003188	1	40.35294118	0.2	flow	7.5	0.929418926	3	8	11	6.349138991	1	24	52	NA
2014	77	3177	high	open	high open	0	16	16	35	82	7.17930797	1	40.35294118	0.2	flow	4.5	0.740362689	0	50	50	8.411832676	1	30	90	NA
2014	78	3177	high	open	high open	3	1	4	15	37	4.997212274	1	40.35294118	0.2	flow	0	0	0	5	5	5.783825182	1	32	65	NA
2014	79	3177	high	open	high open	0	10	10	23	60	6.396929655	1	40.35294118	0.2	flow	3.5	0.653212514	3	20	23	7.517520851	1	36	80	NA
2014	80	3177	high	open	high open	0	13	13	22	64	6.723832441	1	40.35294118	0.2	flow	0.5	0.176091259	6	22	28	7.608870629	1	32	72	NA
2014	81	3177	high	open	high open	0	5	5	20	50	5.521460918	1	40.35294118	0.2	flow	4.5	0.740362689	2	6	8	6.086774727	1	21	55	NA
2014	82	3177	high	open	high open	NA	NA	NA	NA	NA	NA	NA	NA	NA	NA	NA	NA	0	18	18	7.356279877	1	48	87	NA
2014	83	3177	high	open	high open	4	2	6	14	40	5.480638923	1	40.35294118	0.2	flow	10	1.041392685	0	6	6	5.641907071	1	18	47	NA
2014	90	3177	high	open	high open	0	20	20	20	60	7.090076836	1	40.35294118	0.2	flow	24.5	1.40654018	0	36	36	7.846198815	1	34	71	NA
2014	91	3177	high	open	high open	0	4	4	19	44	5.170483995	1	40.35294118	0.2	flow	2	0.477121255	1	4	5	5.616771098	1	28	55	NA
2014	92	3177	high	open	high open	0	2	2	22	57	4.736198448	1	40.35294118	0.2	flow	10	1.041392685	0	3	3	5.272999559	1	30	65	NA
2014	93	3177	high	open	high open	0	15	15	26	63	6.851184927	1	40.35294118	0.2	flow	5.5	0.812913357	0	14	14	6.609349243	1	21	53	NA
2014	94	3177	high	open	high open	0	1	1	23	46	3.828641396	1	40.35294118	0.2	flow	0	0	0	1	1	4.143134726	1	38	63	NA
2014	95	3177	high	open	high open	0	15	15	23	60	6.802394763	1	40.35294118	0.2	flow	18	1.278753601	0	24	24	7.495541944	1	32	75	NA
2014	96	3177	high	open	high open	0	9	9	30	67	6.401917197	1	40.35294118	0.2	flow	20	1.322219295	0	22	22	7.421775794	1	43	76	NA
2014	97	3177	high	open	high open	0	8	8	35	106	6.742880636	1	40.35294118	0.2	flow	19.5	1.311753861	5	23	28	7.521859252	1	30	66	NA
2014	98	3177	high	open	high open	NA	NA	NA	NA	NA	NA	NA	NA	NA	NA	NA	NA	2	9	11	6.767343125	1	26	79	NA
2014	101	3177	high	open	high open	1	NA	1	NA	12	2.48490665	0	NA	NA	veg	33.5	1.537819095	0	3	3	5.66296048	1	28	96	NA
2014	102	3177	high	open	high open	NA	NA	NA	NA	NA	NA	NA	NA	NA	NA	NA	NA	3	2	5	5.886104031	1	16	72	NA
2014	103	3177	high	open	high open	NA	NA	NA	NA	NA	NA	NA	NA	NA	NA	NA	NA	0	7	7	6.637258031	1	41	109	NA
2014	104	3177	high	open	high open	10	1	11	11	30	5.799092654	1	40.35294118	0.2	flow	6	0.84509804	1	4	5	6.626717749	1	30	151	NA
2014	105	3177	high	open	high open	NA	NA	NA	NA	NA	NA	NA	NA	NA	NA	NA	NA	6	0	6	5.902633333	1	0	61	NA
2014	106	3177	high	open	high open	NA	NA	NA	NA	NA	NA	NA	NA	NA	NA	NA	NA	2	8	10	6.946975992	1	42	104	NA
2014	107	3177	high	open	high open	3	NA	3	NA	36	4.682131227	0	NA	NA	veg	3	0.602059991	1	3	4	5.497168225	1	13	61	NA
2014	108	3177	high	open	high open	NA	NA	NA	NA	NA	NA	NA	NA	NA	NA	NA	NA	4	5	9	6.674561392	1	18	88	NA
2014	109	3177	high	open	high open	NA	NA	NA	NA	NA	NA	NA	NA	NA	NA	NA	NA	0	7	7	6.510258341	1	28	96	NA
2014	110	3177	high	open	high open	3	NA	3	NA	23	4.234106505	0	NA	NA	veg	3	0.602059991	4	1	5	5.438079309	1	10	46	NA
2014	111	3177	high	open	high open	9	NA	9	NA	50	6.109247583	0	NA	NA	veg	62.5	1.802773725	2	3	5	5.886104031	1	13	72	NA
2014	112	3177	high	open	high open	0	18	18	16	42	6.628041376	1	40.35294118	0.2	flow	45	1.662757832	1	4	5	5.541263545	1	17	51	NA
2014	113	3177	high	open	high open	3	NA	3	NA	35	4.65396035	0	NA	NA	veg	3.5	0.653212514	3	3	6	5.966146739	1	26	65	NA
2014	114	3177	high	open	high open	0	2	2	4	26	3.951243719	1	40.35294118	0.2	flow	2.5	0.544068044	0	0	0	NA	0	0	0	NA
2014	115	3177	high	open	high open	0	2	2	21	44	4.477336814	1	40.35294118	0.2	flow	15.5	1.217483944	2	2	4	4.753590191	1	12	29	NA
2014	116	3177	high	open	high open	0	2	2	5	35	4.248495242	1	40.35294118	0.2	flow	10.5	1.06069784	3	1	4	4.852030264	1	5	32	NA
2014	117	3177	high	open	high open	1	2	3	11	38	4.736198448	1	40.35294118	0.2	flow	1	0.301029996	1	2	3	4.465908119	1	7	29	NA
2014	118	3177	high	open	high open	0	2	2	13	38	4.33073334	1	40.35294118	0.2	flow	4	0.698970004	1	1	2	4.025351691	1	6	28	NA
2014	119	3177	high	open	high open	1	NA	1	NA	22	3.091042453	0	NA	NA	veg	15.5	1.217483944	1	0	1	3.091042453	1	NA	22	NA
2014	120	3177	high	open	high open	1	NA	1	NA	10	2.302585093	0	NA	NA	veg	7.5	0.929418926	0	0	0	NA	0	0	0	NA
2014	121	3177	high	open	high open	0	10	10	18	45	6.109247583	1	40.35294118	0.2	flow	35	1.556302501	3	4	7	5.774551546	1	18	46	NA
2014	122	3177	high	open	high open	3	NA	3	NA	15	3.80666249	0	NA	NA	veg	28	1.462397998	3	0	3	3.988984047	1	NA	18	NA
2014	124	3177	high	open	high open	4	2	6	15	38	5.429345629	1	40.35294118	0.2	flow	11.5	1.096910013	1	3	4	5.257495372	1	22	48	NA
2014	125	3177	high	open	high open	1	NA	1	NA	20	2.995732274	0	NA	NA	veg	2.5	0.544068044	0	2	2	4.820281566	1	28	62	NA
2014	126	3177	high	open	high open	NA	NA	NA	NA	NA	NA	NA	NA	NA	NA	NA	NA	2	3	5	6.003887067	1	19	81	NA
2014	127	3177	high	open	high open	2	NA	2	NA	40	4.382026635	0	NA	NA	veg	35	1.556302501	1	3	4	5.66296048	1	16	72	NA
2014	128	3177	high	open	high open	2	NA	2	NA	29	4.060443011	0	NA	NA	veg	35	1.556302501	0	2	2	5.214935758	1	28	92	NA
2014	129	3177	high	open	high open	2	NA	2	NA	30	4.094344562	0	NA	NA	veg	25	1.414973348	1	4	5	6.224558429	1	32	101	NA
2014	130	3177	high	open	high open	2	NA	2	NA	22	3.784189634	0	NA	NA	veg	37	1.579783597	0	4	4	6.269096284	1	29	132	NA
2014	131	3177	high	open	high open	NA	NA	NA	NA	NA	NA	NA	NA	NA	NA	NA	NA	2	6	8	6.71417053	1	16	103	NA
2014	132	3177	high	open	high open	NA	NA	NA	NA	NA	NA	NA	NA	NA	NA	NA	NA	0	7	7	6.530877628	1	21	98	NA
2014	133	3177	high	open	high open	NA	NA	NA	NA	NA	NA	NA	NA	NA	NA	NA	NA	5	2	7	6.073044534	1	12	62	NA
2014	134	3177	high	open	high open	NA	NA	NA	NA	NA	NA	NA	NA	NA	NA	NA	NA	6	0	6	5.620400866	1	0	46	NA
2014	140	3177	high	open	high open	0	5	5	21	55	5.616771098	1	40.35294118	0.2	flow	27	1.447158031	1	6	7	6.580639137	1	28	103	NA
2014	141	3177	high	open	high open	NA	NA	NA	NA	NA	NA	NA	NA	NA	NA	NA	NA	0	5	5	6.142037406	1	16	93	NA
2014	142	3177	high	open	high open	NA	NA	NA	NA	NA	NA	NA	NA	NA	NA	NA	NA	0	8	8	6.423246964	1	9	77	NA
2014	143	3177	high	open	high open	0	4	4	10	32	4.852030264	1	40.35294118	0.2	flow	40	1.612783857	0	5	5	5.438079309	1	13	46	NA
2014	144	3177	high	open	high open	1	NA	1	NA	22	3.091042453	0	NA	NA	veg	36.5	1.574031268	0	4	4	5.560681631	1	9	65	NA
2014	145	3177	high	open	high open	3	NA	3	NA	25	4.317488114	0	NA	NA	veg	35	1.556302501	1	3	4	5.717027701	1	12	76	NA
2014	146	3177	high	open	high open	0	1	1	7	40	3.688879454	1	40.35294118	0.2	flow	30	1.491361694	3	0	3	4.927253685	1	0	46	NA
2014	148	3177	high	open	high open	1	NA	1	NA	15	2.708050201	0	NA	NA	veg	16	1.230448921	2	4	6	6.313548046	1	16	92	NA
2014	149	3177	high	open	high open	1	NA	1	NA	15	2.708050201	0	NA	NA	veg	25	1.414973348	0	5	5	6.336825731	1	32	113	NA
2014	151	3177	high	open	high open	1	4	5	21	64	5.768320996	1	40.35294118	0.2	flow	3.5	0.653212514	0	2	2	4.770684624	1	23	59	NA
2014	152	3177	high	open	high open	3	NA	3	NA	29	4.465908119	0	NA	NA	veg	3	0.602059991	4	0	4	4.605170186	1	0	25	NA
2014	153	3177	high	open	high open	2	13	15	26	69	6.942156706	1	40.35294118	0.2	flow	12.5	1.130333768	14	2	16	6.66440902	1	18	49	NA
2014	154	3177	high	open	high open	4	2	6	16	31	5.225746674	1	40.35294118	0.2	flow	4.5	0.740362689	7	4	11	5.655991811	1	6	26	NA
2014	155	3177	high	open	high open	0	2	2	19	51	4.624972813	1	40.35294118	0.2	flow	NA	NA	2	2	4	5.257495372	1	20	48	NA
2014	156	3177	high	open	high open	5	2	7	10	32	5.411646052	1	40.35294118	0.2	flow	9	1	3	3	6	5.703782475	1	25	50	NA
2014	157	3177	high	open	high open	9	13	22	15	55	7.098375639	1	40.35294118	0.2	flow	11	1.079181246	9	7	16	6.931471806	1	22	64	NA
2014	158	3177	high	open	high open	5	7	12	17	52	6.436150368	1	40.35294118	0.2	flow	1.5	0.397940009	14	6	20	7.021083964	1	19	56	NA
2014	159	3177	high	open	high open	7	7	14	20	46	6.467698726	1	40.35294118	0.2	flow	16	1.230448921	10	3	13	6.17586727	1	11	37	NA
2014	160	3177	high	open	high open	1	3	4	10	36	4.9698133	1	40.35294118	0.2	flow	24	1.397940009	0	11	11	6.572282543	1	10	65	NA
2014	161	3177	high	open	high open	1	1	2	11	25	3.912023005	1	40.35294118	0.2	flow	26	1.431363764	3	0	3	4.094344562	1	0	20	NA
2014	162	3177	high	open	high open	2	NA	2	NA	14	3.33220451	0	NA	NA	veg	9	1	0	2	2	3.401197382	1	7	15	NA
2014	163	3177	high	open	high open	10	7	17	15	41	6.546785411	1	40.35294118	0.2	flow	17.5	1.267171728	12	4	16	6.684611728	1	16	50	NA
2014	164	3177	high	open	high open	4	14	18	20	48	6.761572769	1	40.35294118	0.2	flow	5.5	0.812913357	10	5	15	6.697034248	1	17	54	NA
2014	165	3177	high	open	high open	3	12	15	27	56	6.733401892	1	40.35294118	0.2	flow	7.5	0.929418926	10	5	15	6.768493212	1	20	58	NA
2014	166	3177	high	open	high open	14	17	31	22	57	7.477038472	1	40.35294118	0.2	flow	5.5	0.812913357	17	10	27	7.207859871	1	16	50	NA
2014	167	3177	high	open	high open	5	NA	5	NA	15	4.317488114	0	NA	NA	veg	5.5	0.812913357	5	0	5	4.382026635	1	0	16	NA
2014	168	3177	high	open	high open	5	4	9	22	60	6.29156914	1	40.35294118	0.2	flow	5	0.77815125	5	2	7	5.529429088	1	12	36	NA
2014	169	3177	high	open	high open	2	3	5	9	30	5.010635294	1	40.35294118	0.2	flow	7.5	0.929418926	3	1	4	4.477336814	1	3	22	NA
2014	170	3177	high	open	high open	2	NA	2	NA	16	3.465735903	0	NA	NA	veg	25	1.414973348	5	5	10	6.214608098	1	20	50	NA
2014	171	3177	high	open	high open	5	19	24	17	66	7.367708572	1	40.35294118	0.2	flow	21.5	1.352182518	3	1	4	4.430816799	1	10	21	NA
2014	172	3177	high	open	high open	4	4	8	15	54	6.068425588	1	40.35294118	0.2	flow	23.5	1.389166084	4	0	4	4.025351691	1	0	14	NA
2014	173	3177	high	open	high open	5	13	18	18	55	6.897704943	1	40.35294118	0.2	flow	12.5	1.130333768	7	7	14	6.843749949	1	23	67	NA
2014	174	3177	high	open	high open	4	NA	4	NA	33	4.882801923	0	NA	NA	veg	14.5	1.190331698	10	14	24	7.495541944	1	36	75	NA
2014	175	3177	high	open	high open	0	1	1	17	40	3.688879454	1	40.35294118	0.2	flow	11.5	1.096910013	3	1	4	4.941642423	1	9	35	NA
2014	176	3177	high	open	high open	8	7	15	13	49	6.599870499	1	40.35294118	0.2	flow	9.5	1.021189299	25	0	25	6.907755279	1	0	40	NA
2014	177	3177	high	open	high open	1	NA	1	NA	12	2.48490665	0	NA	NA	veg	7	0.903089987	2	0	2	3.401197382	1	0	15	NA
2014	178	3177	high	open	high open	3	10	13	21	51	6.49677499	1	40.35294118	0.2	flow	12	1.113943352	19	3	22	6.728628613	1	8	38	NA
2014	179	3177	high	open	high open	17	14	31	31	82	7.840706452	1	40.35294118	0.2	flow	15.5	1.217483944	14	13	27	7.795646536	1	36	90	NA
2014	180	3177	high	open	high open	1	NA	1	NA	12	2.48490665	0	NA	NA	veg	15.5	1.217483944	20	9	29	7.833203949	1	22	87	NA
2014	181	3177	high	open	high open	10	3	13	18	43	6.326149473	1	40.35294118	0.2	flow	16.5	1.243038049	6	5	11	6.204557763	1	14	45	NA
2014	182	3177	high	open	high open	3	7	10	27	60	6.396929655	1	40.35294118	0.2	flow	3	0.602059991	5	4	9	6.308098442	1	16	61	NA
2014	183	3177	high	open	high open	1	2	3	18	46	4.927253685	1	40.35294118	0.2	flow	20.5	1.33243846	11	9	20	7.286191715	1	21	73	NA
2014	184	3177	high	open	high open	6	9	15	12	31	6.142037406	1	40.35294118	0.2	flow	13.5	1.161368002	8	3	11	6.086774727	1	10	40	NA
2014	185	3177	high	open	high open	0	3	3	29	56	5.123963979	1	40.35294118	0.2	flow	6	0.84509804	2	9	11	6.248042875	1	9	47	NA
2014	186	3177	high	open	high open	8	18	26	38	86	7.712443834	1	40.35294118	0.2	flow	4	0.698970004	1	2	3	5.010635294	1	14	50	NA
2014	187	3177	high	open	high open	4	7	11	22	49	6.289715571	1	40.35294118	0.2	flow	1	0.301029996	14	19	33	7.745002804	1	28	70	NA
2014	188	3177	high	open	high open	2	5	7	23	63	6.089044875	1	40.35294118	0.2	flow	NA	NA	9	2	11	6.728628613	1	20	76	NA
2014	189	3177	high	open	high open	1	5	6	25	59	5.869296913	1	40.35294118	0.2	flow	14.5	1.190331698	0	11	11	6.840546529	1	22	85	NA
2014	190	3177	high	open	high open	0	5	5	19	39	5.272999559	1	40.35294118	0.2	flow	NA	NA	0	7	7	6.327936784	1	17	80	NA
2014	191	3177	high	open	high open	3	3	6	14	77	6.135564891	1	40.35294118	0.2	flow	4.5	0.740362689	0	9	9	6.003887067	1	6	45	NA
2014	192	3177	high	open	high open	4	5	9	10	26	5.455321115	1	40.35294118	0.2	flow	22.5	1.371067862	6	6	12	6.396929655	1	23	50	NA
2014	194	3177	high	open	high open	6	7	13	22	51	6.49677499	1	40.35294118	0.2	flow	3.5	0.653212514	1	2	3	5.141663557	1	20	57	NA
2014	195	3177	high	open	high open	1	2	3	5	20	4.094344562	1	40.35294118	0.2	flow	27.5	1.45484486	0	3	3	4.65396035	1	12	35	NA
2014	196	3177	high	open	high open	1	1	2	16	33	4.189654742	1	40.35294118	0.2	flow	6.5	0.875061263	2	0	2	3.688879454	1	0	20	NA
2014	197	3177	high	open	high open	4	4	8	16	38	5.717027701	1	40.35294118	0.2	flow	20.5	1.33243846	6	4	10	6.109247583	1	18	45	NA
2014	198	3177	high	open	high open	1	6	7	25	75	6.263398263	1	40.35294118	0.2	flow	14.5	1.190331698	0	4	4	5.075173815	1	9	40	NA
2014	199	3177	high	open	high open	2	12	14	27	60	6.733401892	1	40.35294118	0.2	flow	18.5	1.290034611	2	7	9	5.981414211	1	10	44	NA
2014	200	3177	high	open	high open	2	4	6	17	41	5.505331536	1	40.35294118	0.2	flow	9	1	0	0	0	NA	0	0	0	NA
2014	201	3177	high	open	high open	14	14	28	18	69	7.566311015	1	40.35294118	0.2	flow	9	1	2	0	2	3.828641396	1	NA	23	NA
2014	202	3177	high	open	high open	6	6	12	18	49	6.376726948	1	40.35294118	0.2	flow	17.5	1.267171728	0	0	0	NA	0	0	0	NA
2014	203	3177	high	open	high open	6	6	12	8	45	6.29156914	1	40.35294118	0.2	flow	15.5	1.217483944	6	6	12	6.579251212	1	25	60	NA
2014	204	3177	high	open	high open	1	NA	1	NA	22	3.091042453	0	NA	NA	veg	12	1.113943352	3	1	4	5.123963979	1	9	42	NA
2014	205	3177	high	open	high open	1	6	7	19	47	5.796057751	1	40.35294118	0.2	flow	18	1.278753601	1	4	5	5.521460918	1	20	50	NA
2014	206	3177	high	open	high open	2	NA	2	NA	16	3.465735903	0	NA	NA	veg	0	0	7	3	10	6.620073207	1	12	75	NA
2014	207	3177	high	open	high open	0	3	3	28	47	4.94875989	1	40.35294118	0.2	flow	3	0.602059991	2	1	3	4.836281907	1	16	42	NA
2014	208	3177	high	open	high open	1	1	2	18	30	4.094344562	1	40.35294118	0.2	flow	7.5	0.929418926	2	0	2	3.688879454	1	0	20	NA
2014	209	3177	high	open	high open	1	1	2	19	47	4.543294782	1	40.35294118	0.2	flow	3	0.602059991	1	2	3	4.905274778	1	16	45	NA
2014	210	3177	high	open	high open	1	4	5	12	39	5.272999559	1	40.35294118	0.2	flow	12.5	1.130333768	2	3	5	5.669880923	1	29	58	NA
2014	211	3177	high	open	high open	4	1	5	20	36	5.192956851	1	40.35294118	0.2	flow	NA	NA	1	2	3	4.787491743	1	15	40	NA
2014	212	3177	high	open	high open	2	2	4	23	49	5.278114659	1	40.35294118	0.2	flow	NA	NA	2	2	4	5.356586275	1	22	53	NA
2014	213	3177	high	open	high open	1	1	2	12	23	3.828641396	1	40.35294118	0.2	flow	14	1.176091259	3	0	3	4.094344562	1	0	20	NA
2014	214	3177	high	open	high open	1	2	3	13	34	4.624972813	1	40.35294118	0.2	flow	NA	NA	0	5	5	5.298317367	1	17	40	NA
2014	215	3177	high	open	high open	1	NA	1	NA	19	2.944438979	0	NA	NA	veg	7	0.903089987	0	1	1	3.36729583	1	7	29	NA
2014	216	3177	high	open	high open	3	1	4	5	22	4.477336814	1	40.35294118	0.2	flow	9.5	1.021189299	3	0	3	3.988984047	1	0	18	NA
2014	217	3177	high	open	high open	2	1	3	9	32	4.564348191	1	40.35294118	0.2	flow	NA	NA	2	1	3	4.094344562	1	3	20	NA
2014	218	3177	high	open	high open	0	1	1	25	54	3.988984047	1	40.35294118	0.2	flow	6.5	0.875061263	0	1	1	2.833213344	1	4	17	NA
2014	219	3177	high	open	high open	5	12	17	15	39	6.49677499	1	40.35294118	0.2	flow	15.5	1.217483944	5	9	14	6.733401892	1	32	60	NA
2014	220	3177	high	open	high open	5	16	21	22	65	7.218909708	1	40.35294118	0.2	flow	NA	NA	13	18	31	7.816013839	1	39	80	NA
2014	3	2695	low	open	low open	1	NA	1	NA	5	1.609437912	0	NA	NA	veg	0.5	0.176091259	0	0	0	NA	0	0	0	NA
2014	10	2695	low	open	low open	3	NA	3	NA	33	4.59511985	0	NA	NA	veg	5	0.77815125	1	2	3	4.736198448	1	4	38	NA
2014	14	2695	low	open	low open	1	NA	1	NA	10	2.302585093	0	NA	NA	veg	5.5	0.812913357	1	0	1	3.17805383	1	0	24	NA
2014	15	2695	low	open	low open	2	NA	2	NA	12	3.17805383	0	NA	NA	veg	1	0.301029996	1	0	1	3.218875825	1	0	25	NA
2014	19	2695	low	open	low open	1	NA	1	NA	18	2.890371758	0	NA	NA	veg	2	0.477121255	2	0	2	4.86753445	1	0	65	NA
2014	21	2695	low	open	low open	1	NA	1	NA	18	2.890371758	0	NA	NA	veg	1.5	0.397940009	0	0	0	NA	0	0	0	NA
2014	22	2695	low	open	low open	3	NA	3	NA	30	4.49980967	0	NA	NA	veg	2.5	0.544068044	2	2	4	5.278114659	1	7	49	NA
2014	29	2695	low	open	low open	4	NA	4	NA	34	4.912654886	0	NA	NA	veg	11	1.079181246	2	2	4	5.545177444	1	16	64	NA
2014	31	2695	low	open	low open	2	NA	2	NA	15	3.401197382	0	NA	NA	veg	1.5	0.397940009	3	0	3	4.094344562	1	0	20	NA
2014	42	2695	low	open	low open	2	NA	2	NA	20	3.688879454	0	NA	NA	veg	3.5	0.653212514	2	0	2	3.912023005	1	0	25	NA
2014	46	2695	low	open	low open	1	NA	1	NA	15	2.708050201	0	NA	NA	veg	3.5	0.653212514	0	0	0	NA	0	0	0	NA
2014	56	2695	low	open	low open	1	NA	1	NA	13	2.564949357	0	NA	NA	veg	5	0.77815125	1	0	1	2.995732274	1	NA	20	NA
2014	57	2695	low	open	low open	0	6	6	26	107	6.464588304	1	48.4	0.205	flow	9.5	1.021189299	0	0	0	NA	0	0	0	NA
2014	58	2695	low	open	low open	5	NA	5	NA	42	5.347107531	0	NA	NA	veg	2.5	0.544068044	5	0	5	5.616771098	1	0	55	NA
2014	59	2695	low	open	low open	4	NA	4	NA	46	5.214935758	0	NA	NA	veg	3.5	0.653212514	1	5	6	6.12249281	1	15	76	NA
2014	60	2695	low	open	low open	1	NA	1	NA	15	2.708050201	0	NA	NA	veg	0.5	0.176091259	1	4	5	5.966146739	1	15	78	NA
2014	61	2695	low	open	low open	1	NA	1	NA	7	1.945910149	0	NA	NA	veg	0.5	0.176091259	1	0	1	3.401197382	1	0	30	NA
2014	63	2695	low	open	low open	1	NA	1	NA	4	1.386294361	0	NA	NA	veg	0	0	0	0	0	NA	0	0	0	NA
2014	66	2695	low	open	low open	1	NA	1	NA	12	2.48490665	0	NA	NA	veg	1	0.301029996	3	0	3	4.143134726	1	0	21	NA
2014	67	2695	low	open	low open	1	NA	1	NA	8	2.079441542	0	NA	NA	veg	1	0.301029996	1	0	1	2.63905733	1	0	14	NA
2014	68	2695	low	open	low open	1	NA	1	NA	16	2.772588722	0	NA	NA	veg	1	0.301029996	0	0	0	NA	0	0	0	NA
2014	69	2695	low	open	low open	1	NA	1	NA	10	2.302585093	0	NA	NA	veg	1	0.301029996	0	0	0	NA	0	0	0	NA
2014	70	2695	low	open	low open	1	NA	1	NA	7	1.945910149	0	NA	NA	veg	0	0	1	0	1	2.833213344	1	0	17	NA
2014	72	2695	low	open	low open	1	NA	1	NA	10	2.302585093	0	NA	NA	veg	1	0.301029996	0	0	0	NA	0	0	0	NA
2014	76	2695	low	open	low open	2	NA	2	NA	25	3.912023005	0	NA	NA	veg	1	0.301029996	3	0	3	4.189654742	1	0	22	NA
2014	81	2695	low	open	low open	1	NA	1	NA	6	1.791759469	0	NA	NA	veg	0	0	0	0	0	NA	0	0	0	NA
2014	84A	2695	low	open	low open	NA	NA	NA	NA	NA	NA	NA	NA	NA	NA	NA	NA	2	0	2	3.784189634	1	0	22	NA
2014	86A	2695	low	open	low open	NA	NA	NA	NA	NA	NA	NA	NA	NA	NA	NA	NA	0	1	1	3.828641396	1	6	46	NA
2014	87	2695	low	open	low open	1	NA	1	NA	10	2.302585093	0	NA	NA	veg	3.5	0.653212514	0	0	0	NA	0	0	0	NA
2014	89	2695	low	open	low open	NA	NA	NA	NA	NA	NA	NA	NA	NA	NA	NA	NA	1	0	1	3.218875825	1	0	25	NA
2014	91	2695	low	open	low open	1	NA	1	NA	6	1.791759469	0	NA	NA	veg	0	0	0	0	0	NA	0	0	0	NA
2014	92A	2695	low	open	low open	1	NA	1	NA	5	1.609437912	0	NA	NA	veg	0	0	0	0	0	NA	0	0	0	NA
2014	95	2695	low	open	low open	1	NA	1	NA	5	1.609437912	0	NA	NA	veg	0	0	0	0	0	NA	0	0	0	NA
2014	97	2695	low	open	low open	2	NA	2	NA	6	2.48490665	0	NA	NA	veg	1	0.301029996	0	0	0	NA	0	0	0	NA
2014	98	2695	low	open	low open	1	NA	1	NA	25	3.218875825	0	NA	NA	veg	3	0.602059991	0	0	0	NA	0	0	0	NA
2014	99	2695	low	open	low open	2	NA	2	NA	28	4.025351691	0	NA	NA	veg	13	1.146128036	2	3	5	6.109247583	1	12	90	NA
2014	100	2695	low	open	low open	2	NA	2	NA	45	4.49980967	0	NA	NA	veg	4	0.698970004	0	4	4	5.717027701	1	17	76	NA
2014	103	2695	low	open	low open	8	NA	8	NA	54	6.068425588	0	NA	NA	veg	1.5	0.397940009	0	5	5	5.966146739	1	21	78	NA
2014	104	2695	low	open	low open	6	1	7	6	52	5.897153868	1	48.4	0.205	flow	1.5	0.397940009	0	6	6	5.886104031	1	13	60	NA
2014	105	2695	low	open	low open	2	NA	2	NA	25	3.912023005	0	NA	NA	veg	1	0.301029996	2	2	4	5.278114659	1	6	49	NA
2014	106	2695	low	open	low open	3	NA	3	NA	20	4.094344562	0	NA	NA	veg	2.5	0.544068044	3	0	3	4.143134726	1	0	21	NA
2014	109	2695	low	open	low open	1	NA	1	NA	10	2.302585093	0	NA	NA	veg	2.5	0.544068044	1	0	1	2.995732274	1	0	20	NA
2014	110	2695	low	open	low open	1	NA	1	NA	5	1.609437912	0	NA	NA	veg	1	0.301029996	0	0	0	NA	0	0	0	NA
2014	111	2695	low	open	low open	1	NA	1	NA	5	1.609437912	0	NA	NA	veg	0.5	0.176091259	0	0	0	NA	0	0	0	NA
2014	112	2695	low	open	low open	3	NA	3	NA	10	3.401197382	0	NA	NA	veg	3.5	0.653212514	4	0	4	4.219507705	1	0	17	NA
2014	113	2695	low	open	low open	5	NA	5	0	34	5.135798437	0	NA	NA	veg	3	0.602059991	5	3	8	6.298949247	1	9	68	NA
2014	114	2695	low	open	low open	3	NA	3	0	25	4.317488114	0	NA	NA	veg	9	1	4	1	5	5.991464547	1	24	80	NA
2014	118	2695	low	open	low open	NA	NA	NA	NA	NA	NA	NA	NA	NA	NA	NA	NA	6	0	6	5.010635294	1	0	25	NA
2014	120	2695	low	open	low open	1	NA	1	0	8	2.079441542	0	NA	NA	veg	1.5	0.397940009	0	0	0	NA	0	0	0	NA
2014	121	2695	low	open	low open	2	NA	2	NA	5	2.302585093	0	NA	NA	veg	44.5	1.658011397	0	0	0	NA	0	0	0	NA
2014	130	2695	low	open	low open	1	NA	1	NA	5	1.609437912	0	NA	NA	veg	3	0.602059991	3	0	3	4.094344562	1	0	20	NA
2014	131	2695	low	open	low open	2	NA	2	NA	18	3.583518938	0	NA	NA	veg	51.5	1.720159303	4	0	4	4.718498871	1	0	28	NA
2014	132	2695	low	open	low open	2	NA	2	NA	34	4.219507705	0	NA	NA	veg	69	1.84509804	3	2	5	5.940171253	1	20	76	NA
2014	133	2695	low	open	low open	1	NA	1	NA	45	3.80666249	0	NA	NA	veg	9.5	1.021189299	1	1	2	4.983606622	1	6	73	NA
2014	134	2695	low	open	low open	3	NA	3	NA	52	5.049856007	0	NA	NA	veg	7	0.903089987	2	2	4	5.863631176	1	9	88	NA
2014	135	2695	low	open	low open	1	NA	1	NA	28	3.33220451	0	NA	NA	veg	9.5	1.021189299	2	0	2	3.912023005	1	0	25	NA
2014	136	2695	low	open	low open	1	NA	1	NA	25	3.218875825	0	NA	NA	veg	12.5	1.130333768	3	1	4	5.545177444	1	14	64	NA
2014	137	2695	low	open	low open	1	NA	1	NA	18	2.890371758	0	NA	NA	veg	NA	NA	0	0	0	NA	0	0	0	NA
2014	138	2695	low	open	low open	8	NA	8	NA	24	5.257495372	0	NA	NA	veg	4.5	0.740362689	2	7	9	6.870053412	1	10	107	NA
2014	139	2695	low	open	low open	6	NA	6	0	31	5.225746674	0	NA	NA	veg	3	0.602059991	8	1	9	5.910796644	1	2	41	NA
2014	140	2695	low	open	low open	6	NA	6	0	25	5.010635294	0	NA	NA	veg	15.5	1.217483944	5	1	6	5.762051383	1	13	53	NA
2014	141	2695	low	open	low open	NA	NA	NA	NA	NA	NA	NA	NA	NA	NA	NA	NA	2	0	2	3.583518938	1	0	18	NA
2014	142	2695	low	open	low open	1	NA	1	NA	38	3.63758616	0	NA	NA	veg	4.5	0.740362689	0	2	2	5.278114659	1	26	98	NA
2014	144	2695	low	open	low open	5	NA	5	NA	32	5.075173815	0	NA	NA	veg	3	0.602059991	8	0	8	6.173786104	1	8	60	NA
2014	145	2695	low	open	low open	NA	NA	NA	NA	NA	NA	NA	NA	NA	NA	NA	NA	7	2	9	6.514712691	1	9	75	NA
2014	147	2695	low	open	low open	4	NA	4	NA	34	4.912654886	0	NA	NA	veg	4.5	0.740362689	5	1	6	6.068425588	1	16	72	NA
2014	148	2695	low	open	low open	7	NA	7	0	32	5.411646052	0	NA	NA	veg	4	0.698970004	1	0	1	3.688879454	1	0	40	NA
2014	149	2695	low	open	low open	7	NA	7	NA	48	5.81711116	0	NA	NA	veg	7.5	0.929418926	4	3	7	5.897153868	1	8	52	NA
2014	150	2695	low	open	low open	1	12	13	NA	35	6.120297419	1	48.4	0.205	flow	1	0.301029996	3	19	22	7.568379268	1	18	88	NA
2014	151	2695	low	open	low open	7	NA	7	NA	60	6.040254711	0	NA	NA	veg	15	1.204119983	2	7	9	6.708084084	1	16	91	NA
2014	152	2695	low	open	low open	4	4	8	20	87	6.54534966	1	48.4	0.205	flow	7.5	0.929418926	0	4	4	5.446737372	1	11	58	NA
2014	153	2695	low	open	low open	6	NA	6	NA	32	5.257495372	0	NA	NA	veg	9	1	0	7	7	6.530877628	1	16	98	NA
2014	154	2695	low	open	low open	4	NA	4	NA	30	4.787491743	0	NA	NA	veg	22	1.361727836	0	4	4	6.049733455	1	42	106	NA
2014	155	2695	low	open	low open	1	NA	1	NA	10	2.302585093	0	NA	NA	veg	23	1.380211242	2	0	2	4.521788577	1	0	46	NA
2014	156	2695	low	open	low open	13	NA	13	NA	52	6.516193076	0	NA	NA	veg	NA	NA	2	9	11	7.022868086	1	30	102	NA
2014	157	2695	low	open	low open	1	NA	1	NA	22	3.091042453	0	NA	NA	veg	NA	NA	1	0	1	3.555348061	1	0	35	NA
2014	158	2695	low	open	low open	8	NA	8	NA	47	5.929589143	0	NA	NA	veg	7.5	0.929418926	0	10	10	6.856461985	1	25	95	NA
2014	159	2695	low	open	low open	5	NA	5	NA	40	5.298317367	0	NA	NA	veg	8	0.954242509	0	10	10	6.966024187	1	32	106	NA
2014	160	2695	low	open	low open	3	NA	3	NA	33	4.59511985	0	NA	NA	veg	8	0.954242509	1	3	4	5.950642553	1	21	96	NA
2014	161	2695	low	open	low open	4	NA	4	NA	38	5.023880521	0	NA	NA	veg	12	1.113943352	1	4	5	6.309918278	1	36	110	NA
2014	162	2695	low	open	low open	3	NA	3	NA	30	4.49980967	0	NA	NA	veg	7.5	0.929418926	3	0	3	5.723585102	1	0	102	NA
2014	163	2695	low	open	low open	1	NA	1	NA	25	3.218875825	0	NA	NA	veg	3.5	0.653212514	2	0	2	5.147494477	1	0	86	NA
2014	164	2695	low	open	low open	6	NA	6	NA	22	4.882801923	0	NA	NA	veg	14	1.176091259	0	6	6	6.313548046	1	16	92	NA
2014	165	2695	low	open	low open	4	NA	4	NA	30	4.787491743	0	NA	NA	veg	8	0.954242509	0	0	0	NA	0	0	0	NA
2014	166	2695	low	open	low open	4	NA	4	NA	20	4.382026635	0	NA	NA	veg	2	0.477121255	0	0	0	NA	0	0	0	NA
2014	167	2695	low	open	low open	5	NA	5	NA	26	4.86753445	0	NA	NA	veg	7	0.903089987	5	1	6	5.743003188	1	7	52	NA
2014	168	2695	low	open	low open	0	2	2	17	42	4.430816799	1	48.4	0.205	flow	2.5	0.544068044	0	0	0	NA	0	0	0	NA
2014	169	2695	low	open	low open	3	NA	3	NA	22	4.189654742	0	NA	NA	veg	50	1.707570176	2	3	5	5.438079309	1	10	46	NA
2014	173	2695	low	open	low open	2	NA	2	NA	13	3.258096538	0	NA	NA	veg	41.5	1.62838893	0	5	5	5.480638923	1	13	48	NA
2014	174	2695	low	open	low open	3	NA	3	NA	29	4.465908119	0	NA	NA	veg	16.5	1.243038049	1	2	3	5.192956851	1	9	60	NA
2014	175	2695	low	open	low open	3	NA	3	NA	35	4.65396035	0	NA	NA	veg	12.5	1.130333768	2	6	8	6.356107661	1	16	72	NA
2014	176	2695	low	open	low open	5	NA	5	NA	35	5.164785974	0	NA	NA	veg	19	1.301029996	0	5	5	5.720311777	1	8	61	NA
2014	177	2695	low	open	low open	2	NA	2	NA	17	3.526360525	0	NA	NA	veg	43	1.643452676	4	7	11	7.473069088	1	26	160	NA
2014	178	2695	low	open	low open	5	NA	5	NA	54	5.598421959	0	NA	NA	veg	7.5	0.929418926	3	0	3	4.9698133	1	0	48	NA
2014	179	2695	low	open	low open	2	3	5	8	46	5.438079309	1	48.4	0.205	flow	7.5	0.929418926	0	4	4	6.040254711	1	45	105	NA
2014	180	2695	low	open	low open	2	NA	2	NA	20	3.688879454	0	NA	NA	veg	2	0.477121255	2	0	2	4.49980967	1	0	45	NA
2014	181	2695	low	open	low open	0	11	11	27	112	7.116394144	1	48.4	0.205	flow	18	1.278753601	0	7	7	6.8134446	1	48	130	NA
2014	182	2695	low	open	low open	2	2	4	14	65	5.560681631	1	48.4	0.205	flow	12.5	1.130333768	0	3	3	5.257495372	1	8	64	NA
2014	183	2695	low	open	low open	1	NA	1	NA	58	4.060443011	0	NA	NA	veg	3.5	0.653212514	2	1	3	5.752572639	1	10	105	NA
2014	184	2695	low	open	low open	3	1	4	6	74	5.690359454	1	48.4	0.205	flow	17	1.255272505	0	4	4	5.840641657	1	13	86	NA
2014	185	2695	low	open	low open	2	NA	2	NA	36	4.276666119	0	NA	NA	veg	10	1.041392685	0	2	2	5.710427017	1	22	151	NA
2014	186	2695	low	open	low open	3	NA	3	NA	26	4.356708827	0	NA	NA	veg	3.5	0.653212514	0	3	3	5.66296048	1	18	96	NA
2014	187	2695	low	open	low open	1	NA	1	NA	42	3.737669618	0	NA	NA	veg	5.5	0.812913357	0	6	6	5.966146739	1	14	65	NA
2014	188	2695	low	open	low open	5	1	6	6	70	6.040254711	1	48.4	0.205	flow	2.5	0.544068044	0	0	0	NA	0	0	0	NA
2014	189	2695	low	open	low open	5	NA	5	NA	59	5.686975356	0	NA	NA	veg	1	0.301029996	0	7	7	6.467698726	1	18	92	NA
2014	190	2695	low	open	low open	2	NA	2	NA	57	4.736198448	0	NA	NA	veg	3.5	0.653212514	3	4	7	6.00635316	1	9	58	NA
2014	191	2695	low	open	low open	2	NA	2	NA	50	4.605170186	0	NA	NA	veg	2.5	0.544068044	2	1	3	5.641907071	1	21	94	NA
2014	192	2695	low	open	low open	1	NA	1	NA	52	3.951243719	0	NA	NA	veg	8.5	0.977723605	0	0	0	NA	0	0	0	NA
2014	193	2695	low	open	low open	1	39	40	30	119	8.468002947	1	48.4	0.205	flow	10.5	1.06069784	0	0	0	NA	0	0	0	NA
2014	194	2695	low	open	low open	3	2	5	10	94	6.152732695	1	48.4	0.205	flow	0.5	0.176091259	2	3	5	6.194405391	1	24	98	NA
2014	195	2695	low	open	low open	1	1	2	2	78	5.049856007	1	48.4	0.205	flow	10	1.041392685	0	2	2	5.393627546	1	30	110	NA
2014	196	2695	low	open	low open	14	8	22	32	133	7.981391582	1	48.4	0.205	flow	2.5	0.544068044	0	20	20	8.006367568	1	40	150	NA
2014	197	2695	low	open	low open	3	1	4	36	115	6.131226489	1	48.4	0.205	flow	7	0.903089987	2	4	6	6.747586527	1	32	142	NA
2014	198	2695	low	open	low open	4	2	6	20	100	6.396929655	1	48.4	0.205	flow	9.5	1.021189299	0	5	5	6.345636361	1	40	114	NA
2014	199	2695	low	open	low open	0	2	2	20	110	5.393627546	1	48.4	0.205	flow	25.5	1.423245874	0	2	2	4.941642423	1	5	70	NA
2014	200	2695	low	open	low open	1	NA	1	NA	20	2.995732274	0	NA	NA	veg	1.5	0.397940009	0	0	0	NA	0	0	0	NA
2014	201	2695	low	open	low open	2	NA	2	NA	70	4.941642423	0	NA	NA	veg	2.5	0.544068044	3	1	4	5.768320996	1	5	80	NA
2014	202	2695	low	open	low open	6	3	9	10	90	6.697034248	1	48.4	0.205	flow	1	0.301029996	3	6	9	6.782192056	1	10	98	NA
2014	203	2695	low	open	low open	0	30	30	34	124	8.221478947	1	48.4	0.205	flow	14	1.176091259	3	2	5	6.194405391	1	24	98	NA
2014	204	2695	low	open	low open	5	NA	5	NA	63	5.752572639	0	NA	NA	veg	5.5	0.812913357	0	6	6	6.620073207	1	16	125	NA
2014	205	2695	low	open	low open	6	5	11	9	73	6.688354714	1	48.4	0.205	flow	4	0.698970004	0	6	6	6.65929392	1	12	130	NA
2014	206	2695	low	open	low open	0	19	19	24	124	7.764720545	1	48.4	0.205	flow	10.5	1.06069784	0	13	13	7.588829878	1	56	152	NA
2014	207	2695	low	open	low open	0	3	3	11	98	5.683579767	1	48.4	0.205	flow	12	1.113943352	0	4	4	6.086774727	1	30	110	NA
2014	208	2695	low	open	low open	0	30	30	32	115	8.14612951	1	48.4	0.205	flow	12.5	1.130333768	0	6	6	6.492239835	1	28	110	NA
2014	209	2695	low	open	low open	4	NA	4	NA	56	5.411646052	0	NA	NA	veg	4	0.698970004	0	12	12	7.185387016	1	20	110	NA
2014	211	2695	low	open	low open	3	10	13	38	127	7.409136444	1	48.4	0.205	flow	12.5	1.130333768	0	13	13	7.470224136	1	54	135	NA
2014	212	2695	low	open	low open	5	2	7	4	91	6.456769656	1	48.4	0.205	flow	10	1.041392685	3	2	5	6.309918278	1	24	110	NA
2014	213	2695	low	open	low open	8	NA	8	NA	75	6.396929655	0	NA	NA	veg	9.5	1.021189299	2	10	12	7.167037877	1	26	108	NA
2014	214	2695	low	open	low open	0	5	5	14	112	6.327936784	1	48.4	0.205	flow	7.5	0.929418926	0	9	9	7.207859871	1	48	150	NA
2014	215	2695	low	open	low open	3	2	5	23	107	6.282266747	1	48.4	0.205	flow	16	1.230448921	1	6	7	6.887552572	1	36	140	NA
2014	216	2695	low	open	low open	10	15	25	25	93	7.751475318	1	48.4	0.205	flow	10	1.041392685	0	31	31	8.087947555	1	25	105	NA
2014	217	2695	low	open	low open	1	3	4	20	106	6.049733455	1	48.4	0.205	flow	11	1.079181246	0	18	18	7.475339237	1	17	98	NA
2014	219	2695	low	open	low open	0	28	28	25	105	7.98616486	1	48.4	0.205	flow	11.5	1.096910013	0	15	15	7.536363938	1	16	125	NA
2014	220	2695	low	open	low open	0	19	19	20	101	7.559559496	1	48.4	0.205	flow	7.5	0.929418926	0	17	17	7.496652438	1	11	106	NA
2014	221	2695	low	open	low open	0	18	18	22	110	7.590852124	1	48.4	0.205	flow	8	0.954242509	0	17	17	7.620705087	1	40	120	NA
2014	222	2695	low	open	low open	0	31	31	40	135	8.339261983	1	48.4	0.205	flow	9.5	1.021189299	2	7	9	6.761572769	1	21	96	NA
2014	223	2695	low	open	low open	0	27	27	17	107	7.9686657	1	48.4	0.205	flow	5	0.77815125	0	12	12	7.238496841	1	26	116	NA
2014	224	2695	low	open	low open	18	7	25	20	95	7.772752716	1	48.4	0.205	flow	NA	NA	6	1	7	6.364750757	1	8	83	NA
2014	225	2695	low	open	low open	15	NA	15	NA	50	6.620073207	0	NA	NA	veg	7.5	0.929418926	10	5	15	7.196686571	1	23	89	NA
2014	226	2695	low	open	low open	2	34	36	17	98	8.168486417	1	48.4	0.205	flow	13.5	1.161368002	0	35	35	8.30028019	1	50	115	NA
2014	227	2695	low	open	low open	3	NA	3	NA	15	3.80666249	0	NA	NA	veg	4.5	0.740362689	0	7	7	6.551080335	1	29	100	NA
2014	228	2695	low	open	low open	1	1	2	10	90	5.192956851	1	48.4	0.205	flow	15	1.204119983	0	2	2	5.347107531	1	23	105	NA
2014	229	2695	low	open	low open	5	3	8	23	104	6.723832441	1	48.4	0.205	flow	11	1.079181246	0	7	7	6.520621128	1	10	97	NA
2014	230	2695	low	open	low open	0	28	28	36	36	6.915723449	1	48.4	0.205	flow	7.5	0.929418926	0	45	45	8.748304912	1	47	140	NA
2014	231	2695	low	open	low open	2	30	32	6	96	8.030084094	1	48.4	0.205	flow	3.5	0.653212514	0	18	18	7.795646536	1	32	135	NA
2014	1	2729	low	forest	low forest	0	4	4	13	72	5.66296048	1	48.4	0.205	flow	14.5	1.190331698	2	1	3	5.402677382	1	16	74	NA
2014	3	2729	low	forest	low forest	NA	NA	NA	NA	NA	NA	NA	NA	NA	NA	NA	NA	1	0	1	3.17805383	1	0	24	NA
2014	5A	2729	low	forest	low forest	2	NA	2	NA	35	4.248495242	0	NA	NA	veg	0	0	0	1	1	4.110873864	1	14	61	NA
2014	8	2729	low	forest	low forest	1	NA	1	NA	39	3.663561646	0	NA	NA	veg	2.5	0.544068044	1	0	1	3.465735903	1	0	32	NA
2014	9	2729	low	forest	low forest	12	NA	12	NA	40	6.173786104	0	NA	NA	veg	5.5	0.812913357	1	0	1	4.025351691	1	0	56	NA
2014	10	2729	low	forest	low forest	2	NA	2	NA	52	4.644390899	0	NA	NA	veg	1.5	0.397940009	0	2	2	4.663439094	1	14	53	NA
2014	12	2729	low	forest	low forest	1	NA	1	NA	25	3.218875825	0	NA	NA	veg	1.5	0.397940009	0	1	1	4.043051268	1	12	57	NA
2014	13	2729	low	forest	low forest	NA	NA	NA	NA	NA	NA	NA	NA	NA	NA	NA	NA	1	0	1	3.401197382	1	0	30	NA
2014	14	2729	low	forest	low forest	NA	NA	NA	NA	NA	NA	NA	NA	NA	NA	NA	NA	0	4	4	6.040254711	1	37	105	NA
2014	15	2729	low	forest	low forest	0	2	2	33	105	5.347107531	1	48.4	0.205	flow	4.5	0.740362689	0	3	3	5.771441123	1	32	107	NA
2014	16	2729	low	forest	low forest	0	5	5	21	94	6.152732695	1	48.4	0.205	flow	9.5	1.021189299	0	3	3	5.683579767	1	23	98	NA
2014	17	2729	low	forest	low forest	0	2	2	3	53	4.663439094	1	48.4	0.205	flow	8	0.954242509	2	0	2	4.276666119	1	0	36	NA
2014	18	2729	low	forest	low forest	0	1	1	5	91	4.510859507	1	48.4	0.205	flow	19.5	1.311753861	0	4	4	5.81711116	1	20	84	NA
2014	19A	2729	low	forest	low forest	1	NA	1	NA	5	1.609437912	0	NA	NA	veg	0	0	0	3	3	5.375278408	1	15	72	NA
2014	20	2729	low	forest	low forest	0	5	5	19	102	6.234410726	1	48.4	0.205	flow	9	1	0	6	6	6.612041035	1	39	124	NA
2014	21	2729	low	forest	low forest	NA	NA	NA	NA	NA	NA	NA	NA	NA	NA	NA	NA	1	0	1	3.33220451	1	0	28	NA
2014	22	2729	low	forest	low forest	0	21	21	23	74	7.348587531	1	48.4	0.205	flow	0.5	0.176091259	0	13	13	7.377133713	1	51	123	NA
2014	26	2729	low	forest	low forest	0	2	2	26	102	5.318119994	1	47.34285714	0.22	flow	12.5	1.130333768	0	5	5	6.309918278	1	32	110	NA
2014	33	2729	low	forest	low forest	0	3	3	5	70	5.347107531	1	47.34285714	0.22	flow	7.5	0.929418926	0	4	4	5.918893854	1	25	93	NA
2014	34	2729	low	forest	low forest	0	7	7	26	100	6.551080335	1	47.34285714	0.22	flow	17.5	1.267171728	0	6	6	6.65929392	1	43	130	NA
2014	35	2729	low	forest	low forest	0	1	1	7	85	4.442651256	1	47.34285714	0.22	flow	12.5	1.130333768	4	1	5	5.768320996	1	9	64	NA
2014	37A	2729	low	forest	low forest	1	NA	1	NA	4	1.386294361	0	NA	NA	veg	0	0	1	0	1	2.48490665	1	NA	12	NA
2014	38	2729	low	forest	low forest	1	NA	1	NA	35	3.555348061	0	NA	NA	veg	3	0.602059991	2	0	2	4.158883083	1	0	32	NA
2014	39	2729	low	forest	low forest	0	12	12	35	135	7.390181428	1	47.34285714	0.22	flow	8	0.954242509	22	16	38	8.520388082	1	40	132	NA
2014	40	2729	low	forest	low forest	0	19	19	47	150	7.955074273	1	47.34285714	0.22	flow	23.5	1.389166084	19	7	26	8.301521655	1	60	155	NA
2014	41	2729	low	forest	low forest	NA	NA	NA	NA	NA	NA	NA	NA	NA	NA	NA	NA	2	3	5	5.703782475	1	7	60	NA
2014	42	2729	low	forest	low forest	NA	NA	NA	NA	NA	NA	NA	NA	NA	NA	NA	NA	1	0	1	3.091042453	1	0	22	NA
2014	44	2729	low	forest	low forest	NA	NA	NA	NA	NA	NA	NA	NA	NA	NA	NA	NA	1	0	1	3.688879454	1	0	40	NA
2014	45	2729	low	forest	low forest	NA	NA	NA	NA	NA	NA	NA	NA	NA	NA	NA	NA	2	0	2	4.382026635	1	0	40	NA
2014	46	2729	low	forest	low forest	0	6	6	25	101	6.406879986	1	47.34285714	0.22	flow	9.5	1.021189299	1	0	1	3.583518938	1	0	36	NA
2014	47	2729	low	forest	low forest	1	NA	1	NA	13	2.564949357	0	NA	NA	veg	1	0.301029996	0	1	1	4.248495242	1	25	70	NA
2014	50	2729	low	forest	low forest	NA	NA	NA	NA	NA	NA	NA	NA	NA	NA	NA	NA	0	1	1	4.17438727	1	19	65	NA
2014	51	2729	low	forest	low forest	NA	NA	NA	NA	NA	NA	NA	NA	NA	NA	NA	NA	2	0	2	4.158883083	1	0	32	NA
2014	52	2729	low	forest	low forest	2	1	3	4	70	5.347107531	1	47.34285714	0.22	flow	2.5	0.544068044	0	20	20	7.714231145	1	30	112	NA
2014	53	2729	low	forest	low forest	NA	NA	NA	NA	NA	NA	NA	NA	NA	NA	NA	NA	0	7	7	6.646390515	1	28	110	NA
2014	54	2729	low	forest	low forest	NA	NA	NA	NA	NA	NA	NA	NA	NA	NA	NA	NA	3	0	3	4.812184355	1	0	41	NA
2014	56	2729	low	forest	low forest	NA	NA	NA	NA	NA	NA	NA	NA	NA	NA	NA	NA	4	0	4	5.214935758	1	0	46	NA
2014	57	2729	low	forest	low forest	0	4	4	21	89	5.874930731	1	47.34285714	0.22	flow	16.5	1.243038049	0	3	3	5.375278408	1	10	72	NA
2014	59	2729	low	forest	low forest	NA	NA	NA	NA	NA	NA	NA	NA	NA	NA	NA	NA	1	0	1	3.555348061	1	0	35	NA
2014	61	2729	low	forest	low forest	NA	NA	NA	NA	NA	NA	NA	NA	NA	NA	NA	NA	2	0	2	4.454347296	1	0	43	NA
2014	62A	2729	low	forest	low forest	NA	NA	NA	NA	NA	NA	NA	NA	NA	NA	NA	NA	1	3	4	5.730099783	1	19	77	NA
2014	63	2729	low	forest	low forest	NA	NA	NA	NA	NA	NA	NA	NA	NA	NA	NA	NA	0	4	4	5.66296048	1	30	72	NA
2014	64	2729	low	forest	low forest	1	NA	1	NA	17	2.833213344	0	NA	NA	veg	7	0.903089987	1	0	1	3.401197382	1	0	30	NA
2014	65	2729	low	forest	low forest	NA	NA	NA	NA	NA	NA	NA	NA	NA	NA	NA	NA	1	0	1	3.737669618	1	0	42	NA
2014	66	2729	low	forest	low forest	NA	NA	NA	NA	NA	NA	NA	NA	NA	NA	NA	NA	0	2	2	4.787491743	1	19	60	NA
2014	67	2729	low	forest	low forest	NA	NA	NA	NA	NA	NA	NA	NA	NA	NA	NA	NA	3	0	3	4.564348191	1	0	32	NA
2014	68	2729	low	forest	low forest	0	8	8	13	100	6.684611728	1	47.34285714	0.22	flow	12.5	1.130333768	0	11	11	7.185387016	1	33	120	NA
2014	69A	2729	low	forest	low forest	NA	NA	NA	NA	NA	NA	NA	NA	NA	NA	NA	NA	0	6	6	6.29156914	1	20	90	NA
2014	70	2729	low	forest	low forest	0	9	9	30	106	6.860663671	1	47.34285714	0.22	flow	7.5	0.929418926	0	3	3	5.789960171	1	27	109	NA
2014	71	2729	low	forest	low forest	0	7	7	21	97	6.520621128	1	47.34285714	0.22	flow	14.5	1.190331698	0	3	3	5.894402834	1	35	121	NA
2014	72A	2729	low	forest	low forest	NA	NA	NA	NA	NA	NA	NA	NA	NA	NA	NA	NA	0	14	14	7.580699752	1	53	140	NA
2014	73	2729	low	forest	low forest	0	1	1	22	92	4.521788577	1	47.34285714	0.22	flow	8	0.954242509	0	5	5	6.413458957	1	30	122	NA
2014	78	2729	low	forest	low forest	0	8	8	35	126	6.915723449	1	47.34285714	0.22	flow	30.5	1.498310554	0	14	14	7.688913337	1	55	156	NA
2014	82	2729	low	forest	low forest	1	NA	1	NA	4	1.386294361	0	NA	NA	veg	0	0	0	6	6	6.473890696	1	36	108	NA
2014	85A	2729	low	forest	low forest	1	NA	1	NA	5	1.609437912	0	NA	NA	veg	0	0	0	4	4	6.510258341	1	28	168	NA
2014	86	2729	low	forest	low forest	NA	NA	NA	NA	NA	NA	NA	NA	NA	NA	NA	NA	2	3	5	6.131226489	1	16	92	NA
2014	87	2729	low	forest	low forest	5	NA	5	NA	59	5.686975356	0	NA	NA	veg	3	0.602059991	0	3	3	5.860786223	1	40	117	NA
2014	89	2729	low	forest	low forest	NA	NA	NA	NA	NA	NA	NA	NA	NA	NA	NA	NA	1	0	1	4.007333185	1	0	55	NA
2014	90A	2729	low	forest	low forest	1	NA	1	NA	6	1.791759469	0	NA	NA	veg	0	0	3	0	3	5.176149733	1	0	59	NA
2014	91A	2729	low	forest	low forest	1	NA	1	NA	5	1.609437912	0	NA	NA	veg	0	0	2	3	5	6.194405391	1	23	98	NA
2014	92A	2729	low	forest	low forest	1	NA	1	NA	4	1.386294361	0	NA	NA	veg	0	0	4	0	4	5.257495372	1	0	48	NA
2014	93A	2729	low	forest	low forest	1	NA	1	NA	5	1.609437912	0	NA	NA	veg	0	0	1	0	1	3.401197382	1	0	30	NA
2014	94	2729	low	forest	low forest	0	2	2	9	59	4.770684624	1	47.34285714	0.22	flow	2.5	0.544068044	3	0	3	5.192956851	1	0	60	NA
2014	95	2729	low	forest	low forest	NA	NA	NA	NA	NA	NA	NA	NA	NA	NA	NA	NA	2	0	2	4.941642423	1	0	70	NA
2014	96A	2729	low	forest	low forest	2	NA	2	NA	57	4.736198448	0	NA	NA	veg	12	1.113943352	4	0	4	5.480638923	1	NA	60	NA
2014	97A	2729	low	forest	low forest	1	NA	1	NA	5	1.609437912	0	NA	NA	veg	0	0	1	0	1	2.944438979	1	NA	19	NA
2014	98	2729	low	forest	low forest	0	7	7	25	85	6.388561406	1	47.34285714	0.22	flow	39	1.602059991	0	6	6	6.222576268	1	20	84	NA
2014	99A	2729	low	forest	low forest	NA	NA	NA	NA	NA	NA	NA	NA	NA	NA	NA	NA	3	1	4	5.375278408	1	7	54	NA
2014	100	2729	low	forest	low forest	7	1	8	18	72	6.356107661	1	47.34285714	0.22	flow	6	0.84509804	0	2	2	5.010635294	1	20	75	NA
2014	101	2729	low	forest	low forest	0	4	4	26	99	5.981414211	1	47.34285714	0.22	flow	10	1.041392685	0	2	2	4.753590191	1	5	58	NA
2014	102	2729	low	forest	low forest	0	5	5	25	103	6.244166901	1	47.34285714	0.22	flow	22	1.361727836	0	8	8	6.907755279	1	34	125	NA
2014	103	2729	low	forest	low forest	0	3	3	26	97	5.673323267	1	47.34285714	0.22	flow	29	1.477121255	0	3	3	5.66296048	1	22	96	NA
2014	108	2729	low	forest	low forest	2	NA	2	NA	42	4.430816799	0	NA	NA	veg	4	0.698970004	2	0	2	4.682131227	1	0	54	NA
2014	109	2729	low	forest	low forest	1	NA	1	NA	15	2.708050201	0	NA	NA	veg	3.5	0.653212514	0	8	8	6.54534966	1	15	87	NA
2014	113	2729	low	forest	low forest	1	NA	1	NA	10	2.302585093	0	NA	NA	veg	100	2.004321374	1	0	1	3.688879454	1	NA	40	NA
2014	114A	2729	low	forest	low forest	NA	NA	NA	NA	NA	NA	NA	NA	NA	NA	NA	NA	0	2	2	5.135798437	1	23	85	NA
2014	115A	2729	low	forest	low forest	1	NA	1	NA	5	1.609437912	0	NA	NA	veg	12.5	1.130333768	0	4	4	6.040254711	1	22	105	NA
2014	116A	2729	low	forest	low forest	NA	NA	NA	NA	NA	NA	NA	NA	NA	NA	NA	NA	3	0	3	5.192956851	1	NA	60	NA
2014	117	2729	low	forest	low forest	NA	NA	NA	NA	NA	NA	NA	NA	NA	NA	NA	NA	0	5	5	6.396929655	1	23	120	NA
2014	118	2729	low	forest	low forest	0	7	7	44	132	6.828712072	1	47.34285714	0.22	flow	7.5	0.929418926	0	9	9	6.942156706	1	34	115	NA
2014	119A	2729	low	forest	low forest	NA	NA	NA	NA	NA	NA	NA	NA	NA	NA	NA	NA	0	5	5	6.396929655	1	45	120	NA
2014	122	2729	low	forest	low forest	NA	NA	NA	NA	NA	NA	NA	NA	NA	NA	NA	NA	4	0	4	4.787491743	1	NA	30	NA
2014	123	2729	low	forest	low forest	NA	NA	NA	NA	NA	NA	NA	NA	NA	NA	NA	NA	0	5	5	6.263398263	1	29	105	NA
2014	124	2729	low	forest	low forest	0	3	3	20	81	5.493061443	1	47.34285714	0.22	flow	6.5	0.875061263	0	3	3	5.505331536	1	22	82	NA
2014	125	2729	low	forest	low forest	0	2	2	14	55	4.700480366	1	47.34285714	0.22	flow	19.5	1.311753861	1	0	1	2.708050201	1	2	15	NA
2014	128	2729	low	forest	low forest	0	1	1	3	45	3.80666249	1	47.34285714	0.22	flow	13.5	1.161368002	0	2	2	4.605170186	1	4	50	NA
2014	129	2729	low	forest	low forest	0	1	1	15	50	3.912023005	1	47.34285714	0.22	flow	20.5	1.33243846	0	2	2	4.770684624	1	5	59	NA
2014	130	2729	low	forest	low forest	0	11	11	22	67	6.602587892	1	47.34285714	0.22	flow	16.5	1.243038049	5	15	20	7.495541944	1	20	90	NA
2014	131	2729	low	forest	low forest	0	7	7	18	82	6.352629396	1	47.34285714	0.22	flow	7.5	0.929418926	0	3	3	5.541263545	1	22	85	NA
2014	132	2729	low	forest	low forest	0	2	2	25	87	5.159055299	1	47.34285714	0.22	flow	20.5	1.33243846	0	4	4	5.886104031	1	22	90	NA
2014	133	2729	low	forest	low forest	0	2	2	20	74	4.997212274	1	47.34285714	0.22	flow	4.5	0.740362689	0	3	3	5.429345629	1	21	76	NA
2014	134	2729	low	forest	low forest	0	1	1	10	39	3.663561646	1	47.34285714	0.22	flow	27	1.447158031	2	1	3	5.257495372	1	13	64	NA
2014	135	2729	low	forest	low forest	0	1	1	5	48	3.871201011	1	47.34285714	0.22	flow	3	0.602059991	0	1	1	4.382026635	1	25	80	NA
2014	136	2729	low	forest	low forest	2	1	3	15	60	5.192956851	1	47.34285714	0.22	flow	20	1.322219295	0	3	3	5.192956851	1	17	60	NA
2014	137	2729	low	forest	low forest	0	6	6	21	81	6.186208624	1	47.34285714	0.22	flow	10.5	1.06069784	0	1	1	4.406719247	1	29	82	NA
2014	138	2729	low	forest	low forest	0	3	3	12	62	5.225746674	1	47.34285714	0.22	flow	0.5	0.176091259	0	3	3	5.192956851	1	12	60	NA
2014	139	2729	low	forest	low forest	0	2	2	14	60	4.787491743	1	47.34285714	0.22	flow	3.5	0.653212514	0	3	3	5.225746674	1	14	62	NA
2014	140	2729	low	forest	low forest	0	2	2	21	80	5.075173815	1	47.34285714	0.22	flow	8.5	0.977723605	0	3	3	5.480638923	1	23	80	NA
2014	141	2729	low	forest	low forest	1	NA	1	NA	19	2.944438979	0	NA	NA	veg	0	0	2	0	2	3.828641396	1	0	23	NA
2014	142	2729	low	forest	low forest	2	NA	2	NA	25	3.912023005	0	NA	NA	veg	5.5	0.812913357	2	0	2	4.060443011	1	0	29	NA
2014	143	2729	low	forest	low forest	0	1	1	14	50	3.912023005	1	47.34285714	0.22	flow	7.5	0.929418926	3	0	3	5.123963979	1	0	56	NA
2014	144	2729	low	forest	low forest	0	1	1	10	60	4.094344562	1	47.34285714	0.22	flow	1	0.301029996	0	3	3	5.225746674	1	12	62	NA
2014	145	2729	low	forest	low forest	0	2	2	32	75	5.010635294	1	47.34285714	0.22	flow	16	1.230448921	0	3	3	5.429345629	1	33	76	NA
2014	146	2729	low	forest	low forest	0	2	2	18	62	4.820281566	1	47.34285714	0.22	flow	0.5	0.176091259	0	3	3	5.332718793	1	22	69	NA
2014	147	2729	low	forest	low forest	0	3	3	20	76	5.429345629	1	47.34285714	0.22	flow	9.5	1.021189299	2	5	7	6.364750757	1	23	83	NA
2014	148	2729	low	forest	low forest	0	3	3	27	102	5.723585102	1	47.34285714	0.22	flow	25.5	1.423245874	1	4	5	6.300785795	1	29	109	NA
2014	149	2729	low	forest	low forest	0	3	3	21	82	5.505331536	1	47.34285714	0.22	flow	9	1	2	0	2	4.543294782	1	0	47	NA
2014	150	2729	low	forest	low forest	0	1	1	20	62	4.127134385	1	47.34285714	0.22	flow	3	0.602059991	2	2	4	5.620400866	1	23	69	NA
2014	151	2729	low	forest	low forest	0	9	9	22	102	6.822197391	1	47.34285714	0.22	flow	23	1.380211242	0	0	0	NA	0	0	0	NA
2014	152	2729	low	forest	low forest	0	11	11	17	117	7.160069208	1	47.34285714	0.22	flow	7	0.903089987	0	8	8	7.035268599	1	42	142	NA
2014	153	2729	low	forest	low forest	0	7	7	24	96	6.510258341	1	47.34285714	0.22	flow	3	0.602059991	0	4	4	5.991464547	1	20	100	NA
2014	154	2729	low	forest	low forest	0	1	1	16	104	4.644390899	1	47.34285714	0.22	flow	3	0.602059991	0	2	2	5.192956851	1	19	90	NA
2014	155	2729	low	forest	low forest	0	14	14	30	125	7.467371067	1	47.34285714	0.22	flow	0.5	0.176091259	1	4	5	6.514712691	1	40	135	NA
2014	156	2729	low	forest	low forest	2	12	14	30	116	7.392647521	1	47.34285714	0.22	flow	0.5	0.176091259	0	15	15	7.628031127	1	40	137	NA
2014	157	2729	low	forest	low forest	6	5	11	10	90	6.897704943	1	47.34285714	0.22	flow	3.5	0.653212514	0	5	5	6.214608098	1	26	100	NA
2014	158	2729	low	forest	low forest	3	8	11	10	92	6.91968385	1	47.34285714	0.22	flow	8	0.954242509	2	5	7	6.551080335	1	23	100	NA
2014	159	2729	low	forest	low forest	0	2	2	22	110	5.393627546	1	47.34285714	0.22	flow	5.5	0.812913357	1	4	5	6.327936784	1	27	112	NA
2014	160	2729	low	forest	low forest	0	5	5	18	97	6.184148891	1	47.34285714	0.22	flow	1.5	0.397940009	0	0	0	NA	0	0	0	NA
2014	161	2729	low	forest	low forest	4	5	9	16	79	6.56667243	1	47.34285714	0.22	flow	0.5	0.176091259	8	5	13	7.118826249	1	53	95	NA
2014	162	2729	low	forest	low forest	2	NA	2	NA	72	4.9698133	0	NA	NA	veg	2	0.477121255	0	1	1	4.382026635	1	5	80	NA
2014	163	2729	low	forest	low forest	2	NA	2	NA	56	4.718498871	0	NA	NA	veg	2.5	0.544068044	0	7	7	6.263398263	1	7	75	NA
2014	164	2729	low	forest	low forest	2	1	3	20	90	5.598421959	1	47.34285714	0.22	flow	4	0.698970004	4	0	4	5.768320996	1	0	80	NA
2014	165	2729	low	forest	low forest	8	1	9	14	98	6.782192056	1	47.34285714	0.22	flow	1.5	0.397940009	0	8	8	6.866933284	1	24	120	NA
2014	166	2729	low	forest	low forest	4	NA	4	NA	73	5.676753802	0	NA	NA	veg	0	0	3	0	3	5.272999559	1	0	65	NA
2014	167	2729	low	forest	low forest	0	4	4	35	125	6.214608098	1	47.34285714	0.22	flow	0	0	0	4	4	6.230481448	1	36	127	NA
2014	168	2729	low	forest	low forest	0	5	5	28	108	6.29156914	1	47.34285714	0.22	flow	3.5	0.653212514	0	4	4	6.206575927	1	32	124	NA
2014	169	2729	low	forest	low forest	0	6	6	27	100	6.396929655	1	47.34285714	0.22	flow	8	0.954242509	0	8	8	6.883462586	1	26	122	NA
2014	170	2729	low	forest	low forest	2	1	3	30	102	5.723585102	1	47.34285714	0.22	flow	1.5	0.397940009	0	4	4	6.253828812	1	35	130	NA
2014	171	2729	low	forest	low forest	0	4	4	21	100	5.991464547	1	47.34285714	0.22	flow	0.5	0.176091259	0	4	4	6.011267174	1	22	102	NA
2014	172	2729	low	forest	low forest	0	6	6	34	122	6.595780514	1	47.34285714	0.22	flow	0	0	0	0	0	NA	0	0	0	NA
2014	173	2729	low	forest	low forest	1	1	2	21	95	5.247024072	1	47.34285714	0.22	flow	0	0	0	5	5	6.388561406	1	40	119	NA
2014	174	2729	low	forest	low forest	0	4	4	32	102	6.011267174	1	47.34285714	0.22	flow	0	0	0	5	5	6.131226489	1	20	92	NA
2014	175	2729	low	forest	low forest	0	10	10	26	102	6.927557906	1	47.34285714	0.22	flow	2	0.477121255	20	7	27	7.901007052	1	10	100	NA
2014	176	2729	low	forest	low forest	0	16	16	15	91	7.283448229	1	47.34285714	0.22	flow	1.5	0.397940009	0	12	12	7.255591274	1	15	118	NA
2014	177	2729	low	forest	low forest	0	9	9	23	122	7.001245622	1	47.34285714	0.22	flow	1.5	0.397940009	0	7	7	6.797940413	1	28	128	NA
2014	178	2729	low	forest	low forest	0	3	3	26	110	5.799092654	1	47.34285714	0.22	flow	6.5	0.875061263	1	4	5	6.214608098	1	15	100	NA
2014	179	2729	low	forest	low forest	0	8	8	21	105	6.733401892	1	47.34285714	0.22	flow	0	0	0	6	6	6.483107351	1	15	109	NA
2014	180	2729	low	forest	low forest	0	21	21	26	106	7.707961532	1	47.34285714	0.22	flow	7.5	0.929418926	26	15	41	8.414052432	1	20	110	NA
2014	181	2729	low	forest	low forest	0	8	8	19	85	6.522092798	1	47.34285714	0.22	flow	7	0.903089987	0	9	9	6.942156706	1	32	115	NA
2014	182	2729	low	forest	low forest	0	5	5	29	96	6.173786104	1	47.34285714	0.22	flow	0.5	0.176091259	8	5	13	7.3524411	1	30	120	NA
2014	183	2729	low	forest	low forest	0	5	5	NA	57	5.65248918	1	47.34285714	0.22	flow	6	0.84509804	4	0	4	5.480638923	1	0	60	NA
2014	184	2729	low	forest	low forest	1	8	9	28	66	6.386879319	1	47.34285714	0.22	flow	22.5	1.371067862	7	0	7	6.388561406	1	0	85	NA
2014	185	2729	low	forest	low forest	0	9	9	41	130	7.064759028	1	47.34285714	0.22	flow	2.5	0.544068044	23	10	33	8.438149984	1	53	140	NA
2014	186	2729	low	forest	low forest	0	2	2	6	83	5.111987788	1	47.34285714	0.22	flow	4	0.698970004	2	0	2	4.094344562	1	0	30	NA
2014	187	2729	low	forest	low forest	0	11	11	22	117	7.160069208	1	47.34285714	0.22	flow	4	0.698970004	0	19	19	7.772752716	1	38	125	NA
2014	188	2729	low	forest	low forest	1	10	11	19	106	7.061334367	1	47.34285714	0.22	flow	3.5	0.653212514	6	3	9	6.897704943	1	22	110	NA
2014	189	2729	low	forest	low forest	0	11	11	30	122	7.201916318	1	47.34285714	0.22	flow	1.5	0.397940009	12	3	15	7.090076836	1	7	80	NA
2014	190	2729	low	forest	low forest	0	4	4	20	95	5.940171253	1	47.34285714	0.22	flow	4	0.698970004	7	6	13	7.218909708	1	30	105	NA
2014	191	2729	low	forest	low forest	0	11	11	33	111	7.107425474	1	47.34285714	0.22	flow	4	0.698970004	0	11	11	7.070724107	1	30	107	NA
2014	192	2729	low	forest	low forest	0	21	21	42	144	8.014335737	1	47.34285714	0.22	flow	2	0.477121255	0	14	14	7.803843304	1	60	175	NA
2014	193	2729	low	forest	low forest	1	4	5	21	80	5.991464547	1	47.34285714	0.22	flow	6	0.84509804	0	5	5	6.421622268	1	34	123	NA
2014	194	2729	low	forest	low forest	2	NA	2	NA	41	4.406719247	0	NA	NA	veg	2	0.477121255	1	3	4	5.690359454	1	10	74	NA
2014	195	2729	low	forest	low forest	3	16	19	22	89	7.433075349	1	47.34285714	0.22	flow	9	1	0	25	25	7.963807953	1	29	115	NA
2014	196	2729	low	forest	low forest	2	3	5	8	79	5.978885765	1	47.34285714	0.22	flow	19.5	1.311753861	0	6	6	6.173786104	1	10	80	NA
2014	197	2729	low	forest	low forest	0	11	11	23	121	7.193685818	1	47.34285714	0.22	flow	5.5	0.812913357	16	6	22	7.521859252	1	13	84	NA
2014	198	2729	low	forest	low forest	0	4	4	15	83	5.805134969	1	47.34285714	0.22	flow	7.5	0.929418926	5	4	9	6.950814768	1	23	116	NA
2014	199	2729	low	forest	low forest	4	4	8	22	93	6.612041035	1	47.34285714	0.22	flow	5	0.77815125	12	6	18	7.412160335	1	8	92	NA
2014	200	2729	low	forest	low forest	1	1	2	3	72	4.9698133	1	47.34285714	0.22	flow	6	0.84509804	0	5	5	5.953243334	1	9	77	NA
2014	201	2729	low	forest	low forest	0	9	9	16	97	6.771935556	1	47.34285714	0.22	flow	13.5	1.161368002	2	5	7	6.561030666	1	23	101	NA
2014	202	2729	low	forest	low forest	0	5	5	5	57	5.65248918	1	47.34285714	0.22	flow	8	0.954242509	6	2	8	6.327936784	1	15	70	NA
2014	203	2729	low	forest	low forest	0	4	4	37	117	6.148468296	1	47.34285714	0.22	flow	17.5	1.267171728	0	10	10	7.003065459	1	41	110	NA
2014	204	2729	low	forest	low forest	0	4	4	12	83	5.805134969	1	47.34285714	0.22	flow	12	1.113943352	9	4	13	7.218909708	1	26	105	NA
2014	205	2729	low	forest	low forest	0	9	9	21	86	6.651571874	1	47.34285714	0.22	flow	10	1.041392685	0	8	8	6.883462586	1	36	122	NA
2014	206	2729	low	forest	low forest	0	2	2	5	71	4.955827058	1	47.34285714	0.22	flow	13	1.146128036	4	3	7	6.445719819	1	10	90	NA
2014	207	2729	low	forest	low forest	0	4	4	14	99	5.981414211	1	47.34285714	0.22	flow	9	1	0	4	4	6.086774727	1	24	110	NA
2014	208	2729	low	forest	low forest	0	2	2	26	96	5.257495372	1	47.34285714	0.22	flow	4.5	0.740362689	0	8	8	6.633318433	1	30	95	NA
2014	209	2729	low	forest	low forest	0	10	10	22	100	6.907755279	1	47.34285714	0.22	flow	2.5	0.544068044	0	15	15	7.495541944	1	25	120	NA
2014	210	2729	low	forest	low forest	0	5	5	9	77	5.953243334	1	47.34285714	0.22	flow	7.5	0.929418926	0	12	12	7.3524411	1	40	130	NA
2014	211	2729	low	forest	low forest	0	1	1	17	91	4.510859507	1	47.34285714	0.22	flow	9.3	1.012837225	4	3	7	6.445719819	1	25	90	NA
2014	212	2729	low	forest	low forest	0	1	1	26	94	4.543294782	1	47.34285714	0.22	flow	6	0.84509804	2	5	7	6.551080335	1	29	100	NA
2014	213	2729	low	forest	low forest	3	1	4	17	99	5.981414211	1	47.34285714	0.22	flow	7.5	0.929418926	0	0	0	NA	0	0	0	NA
2014	214	2729	low	forest	low forest	1	NA	1	NA	44	3.784189634	0	NA	NA	veg	NA	NA	4	0	4	5.318119994	1	0	51	NA
2014	215	2729	low	forest	low forest	0	10	10	31	116	7.056175284	1	47.34285714	0.22	flow	10.5	1.06069784	3	1	4	5.690359454	1	4	74	NA
2014	216	2729	low	forest	low forest	0	2	2	23	106	5.356586275	1	47.34285714	0.22	flow	9.5	1.021189299	0	10	10	7.170119543	1	27	130	NA
2014	217	2729	low	forest	low forest	0	8	8	4	64	6.238324625	1	47.34285714	0.22	flow	0.5	0.176091259	0	3	3	5.703782475	1	31	100	NA
2014	1	2630	low	forest	low forest	0	1	1	24	82	4.406719247	1	47.34285714	0.22	flow	4.5	0.740362689	0	2	2	4.941642423	1	27	70	NA
2014	2	2630	low	forest	low forest	0	1	1	9	71	4.262679877	1	47.34285714	0.22	flow	2	0.477121255	0	2	2	4.605170186	1	NA	50	NA
2014	3	2630	low	forest	low forest	1	3	4	21	60	5.480638923	1	47.34285714	0.22	flow	4	0.698970004	2	2	4	5.97126184	1	23	98	NA
2014	5	2630	low	forest	low forest	1	NA	1	NA	8	2.079441542	0	NA	NA	veg	0	0	0	0	0	NA	0	0	0	NA
2014	8D	2630	low	forest	low forest	NA	NA	NA	NA	NA	NA	NA	NA	NA	NA	NA	NA	3	0	3	5.257495372	1	0	64	NA
2014	8E	2630	low	forest	low forest	NA	NA	NA	NA	NA	NA	NA	NA	NA	NA	NA	NA	4	1	5	6.109247583	1	33	90	NA
2014	8G	2630	low	forest	low forest	NA	NA	NA	NA	NA	NA	NA	NA	NA	NA	NA	NA	3	4	7	6.352629396	1	32	82	NA
2014	8H	2630	low	forest	low forest	NA	NA	NA	NA	NA	NA	NA	NA	NA	NA	NA	NA	3	1	4	5.393627546	1	13	55	NA
2014	9	2630	low	forest	low forest	NA	NA	NA	NA	NA	NA	NA	NA	NA	NA	NA	NA	1	15	16	6.883462586	1	13	61	NA
2014	11	2630	low	forest	low forest	2	1	3	5	54	5.087596335	1	47.34285714	0.22	flow	2	0.477121255	0	4	4	6.190315406	1	49	122	NA
2014	12C	2630	low	forest	low forest	NA	NA	NA	NA	NA	NA	NA	NA	NA	NA	NA	NA	0	4	4	6.104793232	1	45	112	NA
2014	12F	2630	low	forest	low forest	NA	NA	NA	NA	NA	NA	NA	NA	NA	NA	NA	NA	0	4	4	5.991464547	1	35	100	NA
2014	12G	2630	low	forest	low forest	NA	NA	NA	NA	NA	NA	NA	NA	NA	NA	NA	NA	1	1	2	4.276666119	1	4	36	NA
2014	13	2630	low	forest	low forest	4	3	7	28	79	6.315358002	1	47.34285714	0.22	flow	2.5	0.544068044	1	0	1	2.890371758	1	0	18	NA
2014	14	2630	low	forest	low forest	1	1	2	42	80	5.075173815	1	47.34285714	0.22	flow	9.5	1.021189299	0	0	0	NA	0	0	0	NA
2014	15	2630	low	forest	low forest	NA	NA	NA	NA	NA	NA	NA	NA	NA	NA	NA	NA	0	2	2	5.480638923	1	15	120	NA
2014	16	2630	low	forest	low forest	1	NA	1	NA	6	1.791759469	0	NA	NA	veg	0	0	1	7	8	6.992096427	1	45	136	NA
2014	17	2630	low	forest	low forest	1	NA	1	NA	5	1.609437912	0	NA	NA	veg	0	0	0	3	3	5.966146739	1	48	130	NA
2014	18	2630	low	forest	low forest	NA	NA	NA	NA	NA	NA	NA	NA	NA	NA	NA	NA	2	4	6	6.579251212	1	35	120	NA
2014	19	2630	low	forest	low forest	NA	NA	NA	NA	NA	NA	NA	NA	NA	NA	NA	NA	5	2	7	6.8134446	1	38	130	NA
2014	20	2630	low	forest	low forest	NA	NA	NA	NA	NA	NA	NA	NA	NA	NA	NA	NA	0	3	3	6.018593214	1	47	137	NA
2014	21	2630	low	forest	low forest	0	3	3	16	88	5.575949103	1	47.34285714	0.22	flow	25	1.414973348	0	4	4	6.390240667	1	44	149	NA
2014	22	2630	low	forest	low forest	NA	NA	NA	NA	NA	NA	NA	NA	NA	NA	NA	NA	0	5	5	6.396929655	1	40	120	NA
2014	23	2630	low	forest	low forest	NA	NA	NA	NA	NA	NA	NA	NA	NA	NA	NA	NA	0	2	2	5.560681631	1	42	130	NA
2014	24	2630	low	forest	low forest	NA	NA	NA	NA	NA	NA	NA	NA	NA	NA	NA	NA	0	4	4	6.040254711	1	25	105	NA
2014	25	2630	low	forest	low forest	NA	NA	NA	NA	NA	NA	NA	NA	NA	NA	NA	NA	0	6	6	6.768493212	1	51	145	NA
2014	26A	2630	low	forest	low forest	0	8	8	39	102	6.704414355	1	47.34285714	0.22	flow	5.5	0.812913357	0	9	9	7.102499356	1	45	135	NA
2014	27	2630	low	forest	low forest	0	6	6	34	124	6.612041035	1	47.34285714	0.22	flow	12.5	1.130333768	1	9	10	7.047517221	1	40	115	NA
2014	28	2630	low	forest	low forest	NA	NA	NA	NA	NA	NA	NA	NA	NA	NA	NA	NA	0	4	4	6.131226489	1	45	115	NA
2014	29	2630	low	forest	low forest	NA	NA	NA	NA	NA	NA	NA	NA	NA	NA	NA	NA	0	2	2	5.446737372	1	40	116	NA
2014	30A	2630	low	forest	low forest	NA	NA	NA	NA	NA	NA	NA	NA	NA	NA	NA	NA	0	3	3	5.598421959	1	33	90	NA
2014	30B	2630	low	forest	low forest	NA	NA	NA	NA	NA	NA	NA	NA	NA	NA	NA	NA	0	1	1	4.406719247	1	27	82	NA
2014	30C	2630	low	forest	low forest	NA	NA	NA	NA	NA	NA	NA	NA	NA	NA	NA	NA	0	7	7	6.749931194	1	36	122	NA
2014	30D	2630	low	forest	low forest	NA	NA	NA	NA	NA	NA	NA	NA	NA	NA	NA	NA	0	2	2	5.446737372	1	38	116	NA
2014	30E	2630	low	forest	low forest	NA	NA	NA	NA	NA	NA	NA	NA	NA	NA	NA	NA	1	8	9	7.025538315	1	45	125	NA
2014	30F	2630	low	forest	low forest	NA	NA	NA	NA	NA	NA	NA	NA	NA	NA	NA	NA	0	3	3	5.65248918	1	36	95	NA
2014	30G	2630	low	forest	low forest	NA	NA	NA	NA	NA	NA	NA	NA	NA	NA	NA	NA	1	1	2	5.288267031	1	39	99	NA
2014	31A	2630	low	forest	low forest	0	2	2	42	102	5.318119994	1	47.34285714	0.22	flow	2.5	0.544068044	0	2	2	5.420534999	1	32	113	NA
2014	31B	2630	low	forest	low forest	NA	NA	NA	NA	NA	NA	NA	NA	NA	NA	NA	NA	0	5	5	6.300785795	1	36	109	NA
2014	31C	2630	low	forest	low forest	NA	NA	NA	NA	NA	NA	NA	NA	NA	NA	NA	NA	1	7	8	6.841615476	1	37	117	NA
2014	31D	2630	low	forest	low forest	NA	NA	NA	NA	NA	NA	NA	NA	NA	NA	NA	NA	0	6	6	6.65929392	1	44	130	NA
2014	32	2630	low	forest	low forest	1	NA	1	NA	19	2.944438979	0	NA	NA	veg	2	0.477121255	0	8	8	6.601230119	1	17	92	NA
2014	33	2630	low	forest	low forest	NA	NA	NA	NA	NA	NA	NA	NA	NA	NA	NA	NA	3	0	3	4.836281907	1	0	42	NA
2014	36	2630	low	forest	low forest	1	NA	1	NA	5	1.609437912	0	NA	NA	veg	0	0	0	0	0	NA	0	0	0	NA
2014	38	2630	low	forest	low forest	0	2	2	3	52	4.644390899	1	47.34285714	0.22	flow	3	0.602059991	1	0	1	3.258096538	1	0	26	NA
2014	39	2630	low	forest	low forest	0	10	10	52	110	7.003065459	1	47.34285714	0.22	flow	2	0.477121255	0	0	0	NA	0	0	0	NA
2014	40A	2630	low	forest	low forest	NA	NA	NA	NA	NA	NA	NA	NA	NA	NA	NA	NA	2	1	3	5.192956851	1	7	60	NA
2014	40C	2630	low	forest	low forest	NA	NA	NA	NA	NA	NA	NA	NA	NA	NA	NA	NA	1	0	1	3.17805383	1	0	24	NA
2014	40D	2630	low	forest	low forest	NA	NA	NA	NA	NA	NA	NA	NA	NA	NA	NA	NA	1	1	2	4.33073334	1	4	38	NA
2014	44	2630	low	forest	low forest	2	NA	2	NA	52	4.644390899	0	NA	NA	veg	1	0.301029996	0	0	0	NA	0	0	0	NA
2014	46	2630	low	forest	low forest	1	1	2	24	86	5.147494477	1	47.34285714	0.22	flow	3	0.602059991	0	1	1	4.477336814	1	22	88	NA
2014	47	2630	low	forest	low forest	0	5	5	21	67	5.814130532	1	47.34285714	0.22	flow	0	0	1	0	1	3.36729583	1	0	29	NA
2014	48	2630	low	forest	low forest	3	NA	3	NA	50	5.010635294	0	NA	NA	veg	8.5	0.977723605	3	0	3	4.532599493	1	0	31	NA
2014	49	2630	low	forest	low forest	NA	NA	NA	NA	NA	NA	NA	NA	NA	NA	NA	NA	1	0	1	3.218875825	1	0	25	NA
2014	50	2630	low	forest	low forest	NA	NA	NA	NA	NA	NA	NA	NA	NA	NA	NA	NA	1	2	3	4.905274778	1	5	45	NA
2014	51	2630	low	forest	low forest	NA	NA	NA	NA	NA	NA	NA	NA	NA	NA	NA	NA	1	2	3	5.375278408	1	22	72	NA
2014	52	2630	low	forest	low forest	1	NA	1	NA	30	3.401197382	0	NA	NA	veg	1.5	0.397940009	0	0	0	NA	0	0	0	NA
2014	54	2630	low	forest	low forest	1	NA	1	NA	5	1.609437912	0	NA	NA	veg	0	0	0	0	0	NA	0	0	0	NA
2014	55	2630	low	forest	low forest	1	NA	1	NA	5	1.609437912	0	NA	NA	veg	0	0	4	0	4	4.9698133	1	0	36	NA
2014	57	2630	low	forest	low forest	NA	NA	NA	NA	NA	NA	NA	NA	NA	NA	NA	NA	0	1	1	4.49980967	1	20	90	NA
2014	58	2630	low	forest	low forest	0	3	3	35	102	5.723585102	1	15.94285714	0.23	flow	0.5	0.176091259	0	4	4	6.253828812	1	45	130	NA
2014	59	2630	low	forest	low forest	NA	NA	NA	NA	NA	NA	NA	NA	NA	NA	NA	NA	0	2	2	4.700480366	1	13	55	NA
2014	60	2630	low	forest	low forest	3	NA	3	NA	40	4.787491743	0	NA	NA	veg	1.5	0.397940009	1	0	1	2.197224577	1	0	9	NA
2014	61	2630	low	forest	low forest	NA	NA	NA	NA	NA	NA	NA	NA	NA	NA	NA	NA	1	3	4	4.852030264	1	25	32	NA
2014	62	2630	low	forest	low forest	0	1	1	32	110	4.700480366	1	15.94285714	0.23	flow	5	0.77815125	0	3	3	5.81711116	1	37	112	NA
2014	65	2630	low	forest	low forest	2	2	4	27	97	5.96100534	1	15.94285714	0.23	flow	5.5	0.812913357	0	5	5	6.363028104	1	40	116	NA
2014	66	2630	low	forest	low forest	NA	NA	NA	NA	NA	NA	NA	NA	NA	NA	NA	NA	0	3	3	5.752572639	1	41	105	NA
2014	67	2630	low	forest	low forest	1	2	3	42	108	5.780743516	1	15.94285714	0.23	flow	5.5	0.812913357	0	5	5	6.309918278	1	40	110	NA
2014	68	2630	low	forest	low forest	0	1	1	62	128	4.852030264	1	15.94285714	0.23	flow	1.5	0.397940009	2	0	2	4.248495242	1	0	35	NA
2014	69	2630	low	forest	low forest	1	1	2	20	102	5.318119994	1	15.94285714	0.23	flow	4	0.698970004	1	0	1	2.302585093	1	0	10	NA
2014	70	2630	low	forest	low forest	0	5	5	40	130	6.476972363	1	15.94285714	0.23	flow	2.5	0.544068044	0	3	3	5.429345629	1	24	76	NA
2014	71	2630	low	forest	low forest	0	13	13	38	140	7.50659178	1	15.94285714	0.23	flow	2	0.477121255	1	1	2	4.86753445	1	11	65	NA
2014	72	2630	low	forest	low forest	0	1	1	9	71	4.262679877	1	15.94285714	0.23	flow	2	0.477121255	1	2	3	5.598421959	1	25	90	NA
2014	73	2630	low	forest	low forest	0	1	1	29	96	4.564348191	1	15.94285714	0.23	flow	1.5	0.397940009	0	3	3	5.65248918	1	39	95	NA
2014	74	2630	low	forest	low forest	0	2	2	45	150	5.703782475	1	15.94285714	0.23	flow	13.5	1.161368002	1	3	4	5.96100534	1	35	97	NA
2014	75	2630	low	forest	low forest	1	1	2	27	82	5.099866428	1	15.94285714	0.23	flow	4	0.698970004	0	3	3	5.65248918	1	32	95	NA
2014	76	2630	low	forest	low forest	0	2	2	34	134	5.590986981	1	15.94285714	0.23	flow	3.5	0.653212514	0	3	3	6.047372179	1	46	141	NA
2014	77	2630	low	forest	low forest	0	4	4	47	140	6.327936784	1	15.94285714	0.23	flow	4.5	0.740362689	0	3	3	6.040254711	1	51	140	NA
2014	78	2630	low	forest	low forest	1	NA	1	NA	13	2.564949357	0	NA	NA	veg	0.5	0.176091259	1	2	3	5.886104031	1	30	120	NA
2014	79	2630	low	forest	low forest	0	1	1	33	111	4.709530201	1	15.94285714	0.23	flow	4	0.698970004	0	0	0	NA	0	0	0	NA
2014	80	2630	low	forest	low forest	NA	NA	NA	NA	NA	NA	NA	NA	NA	NA	NA	NA	0	1	1	4.787491743	1	45	120	NA
2014	81	2630	low	forest	low forest	0	1	1	53	154	5.036952602	1	15.94285714	0.23	flow	6	0.84509804	1	0	1	3.610917913	1	0	37	NA
2014	82	2630	low	forest	low forest	0	1	1	30	95	4.553876892	1	15.94285714	0.23	flow	0.5	0.176091259	1	0	1	3.135494216	1	0	23	NA
2014	83	2630	low	forest	low forest	0	3	3	30	90	5.598421959	1	15.94285714	0.23	flow	2.5	0.544068044	0	1	1	4.736198448	1	40	114	NA
2014	84	2630	low	forest	low forest	0	3	3	48	149	6.102558595	1	15.94285714	0.23	flow	6.5	0.875061263	1	1	2	4.564348191	1	NA	48	NA
2014	85	2630	low	forest	low forest	0	10	10	50	147	7.29301768	1	15.94285714	0.23	flow	6.5	0.875061263	0	7	7	6.561030666	1	21	101	NA
2014	86	2630	low	forest	low forest	0	2	2	49	117	5.455321115	1	15.94285714	0.23	flow	6.5	0.875061263	5	2	7	6.66440902	1	31	112	NA
2014	87	2630	low	forest	low forest	1	5	6	55	138	6.719013154	1	15.94285714	0.23	flow	6	0.84509804	1	2	3	5.552959585	1	22	86	NA
2014	88	2630	low	forest	low forest	2	NA	2	NA	40	4.382026635	0	NA	NA	veg	8	0.954242509	0	10	10	7.244227516	1	64	140	NA
2014	89	2630	low	forest	low forest	2	NA	2	NA	17	3.526360525	0	NA	NA	veg	0.5	0.176091259	0	1	1	3.871201011	1	10	48	NA
2014	92	2630	low	forest	low forest	1	NA	1	NA	3	1.098612289	0	NA	NA	veg	0	0	0	0	0	NA	0	0	0	NA
2014	96	2630	low	forest	low forest	0	3	3	25	80	5.480638923	1	15.94285714	0.23	flow	2.5	0.544068044	1	0	1	3.258096538	1	0	26	NA
2014	97	2630	low	forest	low forest	0	2	2	42	82	5.099866428	1	15.94285714	0.23	flow	1.5	0.397940009	1	2	3	5.598421959	1	24	90	NA
2014	98	2630	low	forest	low forest	0	2	2	24	92	5.214935758	1	15.94285714	0.23	flow	1	0.301029996	0	2	2	5.288267031	1	40	99	NA
2014	99	2630	low	forest	low forest	0	5	5	6	83	6.02827852	1	15.94285714	0.23	flow	0.5	0.176091259	1	5	6	6.595780514	1	39	122	NA
2014	100	2630	low	forest	low forest	0	1	1	5	67	4.204692619	1	15.94285714	0.23	flow	1.5	0.397940009	1	2	3	5.225746674	1	6	62	NA
2014	101	2630	low	forest	low forest	0	5	5	45	150	6.620073207	1	15.94285714	0.23	flow	0.5	0.176091259	1	1	2	4.941642423	1	15	70	NA
2014	103	2630	low	forest	low forest	NA	NA	NA	NA	NA	NA	NA	NA	NA	NA	NA	NA	0	5	5	6.109247583	1	30	90	NA
2014	104	2630	low	forest	low forest	0	2	2	18	65	4.86753445	1	15.94285714	0.23	flow	3.5	0.653212514	0	0	0	NA	0	0	0	NA
2014	105	2630	low	forest	low forest	0	6	6	43	118	6.562444094	1	15.94285714	0.23	flow	1	0.301029996	0	2	2	5.247024072	1	45	95	NA
2014	106	2630	low	forest	low forest	0	2	2	26	78	5.049856007	1	15.94285714	0.23	flow	3	0.602059991	0	4	4	6.049733455	1	42	106	NA
2014	107	2630	low	forest	low forest	0	1	1	25	84	4.430816799	1	15.94285714	0.23	flow	4	0.698970004	0	2	2	5.411646052	1	78	112	NA
2014	108	2630	low	forest	low forest	NA	NA	NA	NA	NA	NA	NA	NA	NA	NA	NA	NA	1	1	2	4.836281907	1	13	63	NA
2014	109	2630	low	forest	low forest	0	2	2	38	82	5.099866428	1	15.94285714	0.23	flow	1	0.301029996	0	0	0	NA	0	0	0	NA
2014	110	2630	low	forest	low forest	0	4	4	27	83	5.805134969	1	15.94285714	0.23	flow	1.5	0.397940009	0	0	0	NA	0	0	0	NA
2014	111	2630	low	forest	low forest	NA	NA	NA	NA	NA	NA	NA	NA	NA	NA	NA	NA	5	0	5	5.541263545	1	0	51	NA
2014	112	2630	low	forest	low forest	0	2	2	25	85	5.135798437	1	15.94285714	0.23	flow	5.5	0.812913357	0	5	5	6.380122537	1	52	118	NA
2014	114	2630	low	forest	low forest	0	13	13	39	116	7.318539549	1	15.94285714	0.23	flow	3.5	0.653212514	0	0	0	NA	0	0	0	NA
2014	116	2630	low	forest	low forest	0	5	5	28	92	6.131226489	1	15.94285714	0.23	flow	NA	NA	0	0	0	NA	0	0	0	NA
2014	117	2630	low	forest	low forest	0	3	3	23	75	5.416100402	1	15.94285714	0.23	flow	NA	NA	2	1	3	4.990432587	1	5	49	NA
2014	118	2630	low	forest	low forest	0	4	4	36	92	5.908082938	1	15.94285714	0.23	flow	NA	NA	0	0	0	NA	0	0	0	NA
2014	119	2630	low	forest	low forest	NA	NA	NA	NA	NA	NA	NA	NA	NA	NA	NA	NA	3	2	5	5.799092654	1	15	66	NA
2014	120	2630	low	forest	low forest	1	NA	1	NA	16	2.772588722	0	NA	NA	veg	0	0	0	0	0	NA	0	0	0	NA
2014	121	2630	low	forest	low forest	0	2	2	5	42	4.430816799	1	15.94285714	0.23	flow	NA	NA	1	1	2	5.257495372	1	37	96	NA
2014	122	2630	low	forest	low forest	NA	NA	NA	NA	NA	NA	NA	NA	NA	NA	NA	NA	1	2	3	5.272999559	1	6	65	NA
2014	123	2630	low	forest	low forest	NA	NA	NA	NA	NA	NA	NA	NA	NA	NA	NA	NA	2	1	3	5.159055299	1	4	58	NA
2014	124	2630	low	forest	low forest	1	NA	1	NA	35	3.555348061	0	NA	NA	veg	NA	NA	1	0	1	3.555348061	1	0	35	NA
2014	125	2630	low	forest	low forest	1	NA	1	NA	35	3.555348061	0	NA	NA	veg	5	0.77815125	2	0	2	4.382026635	1	0	40	NA
2014	126	2630	low	forest	low forest	0	3	3	42	97	5.673323267	1	15.94285714	0.23	flow	2	0.477121255	2	0	2	3.951243719	1	0	26	NA
2014	127	2630	low	forest	low forest	NA	NA	NA	NA	NA	NA	NA	NA	NA	NA	NA	NA	1	0	1	2.995732274	1	0	20	NA
2014	128	2630	low	forest	low forest	2	NA	2	NA	38	4.33073334	0	NA	NA	veg	1.5	0.397940009	3	0	3	4.564348191	1	0	32	NA
2014	129	2630	low	forest	low forest	0	6	6	NA	60	5.886104031	1	15.94285714	0.23	flow	1.5	0.397940009	1	0	1	3.33220451	1	0	28	NA
2014	130	2630	low	forest	low forest	1	NA	1	NA	32	3.465735903	0	NA	NA	veg	3.5	0.653212514	1	0	1	2.995732274	1	0	20	NA
2014	131	2630	low	forest	low forest	2	NA	2	NA	42	4.430816799	0	NA	NA	veg	3	0.602059991	1	0	1	2.995732274	1	0	20	NA
2014	133	2630	low	forest	low forest	0	2	2	5	54	4.682131227	1	15.94285714	0.23	flow	6.9	0.897627091	0	2	2	4.624972813	1	9	51	NA
2014	134	2630	low	forest	low forest	0	1	1	5	53	3.970291914	1	15.94285714	0.23	flow	1.5	0.397940009	0	0	0	NA	0	0	0	NA
2014	135	2630	low	forest	low forest	1	NA	1	0	17	2.833213344	0	NA	NA	veg	NA	NA	1	0	1	3.218875825	1	0	25	NA
2014	136	2630	low	forest	low forest	1	NA	1	0	20	2.995732274	0	NA	NA	veg	NA	NA	4	0	4	5.257495372	1	0	48	NA
2014	137	2630	low	forest	low forest	3	NA	3	0	30	4.49980967	0	NA	NA	veg	NA	NA	2	0	2	3.951243719	1	0	26	NA
2014	139	2630	low	forest	low forest	1	NA	1	0	38	3.63758616	0	NA	NA	veg	NA	NA	0	1	1	3.912023005	1	4	50	NA
2014	140	2630	low	forest	low forest	2	NA	2	0	45	4.49980967	0	NA	NA	veg	9.9	1.037426498	0	1	1	3.80666249	1	2	45	NA
2014	141	2630	low	forest	low forest	1	NA	1	NA	40	3.688879454	0	NA	NA	veg	1	0.301029996	1	4	5	5.347107531	1	25	42	NA
2014	143	2630	low	forest	low forest	NA	NA	NA	NA	NA	NA	NA	NA	NA	NA	NA	NA	0	2	2	4.382026635	1	10	40	NA
2014	144	2630	low	forest	low forest	1	NA	1	0	25	3.218875825	0	NA	NA	veg	2	0.477121255	0	0	0	NA	0	0	0	NA
2014	146	2630	low	forest	low forest	NA	NA	NA	NA	NA	NA	NA	NA	NA	NA	NA	NA	1	5	6	5.703782475	1	NA	50	NA
2014	147	2630	low	forest	low forest	0	1	1	25	58	4.060443011	1	15.94285714	0.23	flow	NA	NA	3	0	3	5.010635294	1	0	50	NA
2014	148	2630	low	forest	low forest	3	NA	3	0	30	4.49980967	0	NA	NA	veg	NA	NA	1	0	1	1.609437912	1	0	5	NA
2014	149	2630	low	forest	low forest	3	NA	3	0	35	4.65396035	0	NA	NA	veg	NA	NA	1	0	1	1.098612289	1	0	3	NA
2014	150	2630	low	forest	low forest	0	2	2	6	45	4.49980967	1	15.94285714	0.23	flow	NA	NA	1	0	1	1.609437912	1	0	5	NA
2014	231	2630	low	forest	low forest	3	1	4	20	66	5.575949103	1	15.94285714	0.23	flow	2	0.477121255	5	0	5	5.393627546	1	0	44	NA
2014	232	2630	low	forest	low forest	1	3	4	32	75	5.703782475	1	15.94285714	0.23	flow	2.5	0.544068044	2	0	2	4.276666119	1	0	36	NA
2014	233	2630	low	forest	low forest	1	NA	1	NA	25	3.218875825	0	NA	NA	veg	0.5	0.176091259	1	0	1	3.218875825	1	0	25	NA
2014	234	2630	low	forest	low forest	2	NA	2	NA	32	4.158883083	0	NA	NA	veg	5.7	0.826074803	1	1	2	4.663439094	1	13	53	NA
2014	235	2630	low	forest	low forest	6	1	7	20	61	6.056784013	1	15.94285714	0.23	flow	6.5	0.875061263	2	2	4	5.560681631	1	20	65	NA
2014	236	2630	low	forest	low forest	2	2	4	27	64	5.545177444	1	15.94285714	0.23	flow	3	0.602059991	0	1	1	4.454347296	1	34	86	NA
2014	238	2630	low	forest	low forest	0	3	3	26	84	5.529429088	1	15.94285714	0.23	flow	1	0.301029996	0	3	3	5.703782475	1	35	100	NA
2014	239	2630	low	forest	low forest	0	3	3	20	62	5.225746674	1	15.94285714	0.23	flow	4.5	0.740362689	0	1	1	4.234106505	1	20	69	NA
2014	240	2630	low	forest	low forest	3	NA	3	0	35	4.65396035	0	NA	NA	veg	1	0.301029996	0	2	2	4.787491743	1	16	60	NA
2014	241	2630	low	forest	low forest	0	1	1	46	130	4.86753445	1	15.94285714	0.23	flow	0.5	0.176091259	1	0	1	3.401197382	1	0	30	NA
2014	242	2630	low	forest	low forest	0	3	3	42	110	5.799092654	1	15.94285714	0.23	flow	1	0.301029996	1	0	1	2.995732274	1	0	20	NA
2014	243	2630	low	forest	low forest	1	1	2	20	61	4.804021045	1	15.94285714	0.23	flow	1	0.301029996	1	0	1	3.135494216	1	0	23	NA
2014	244	2630	low	forest	low forest	0	3	3	33	78	5.455321115	1	15.94285714	0.23	flow	2	0.477121255	2	0	2	3.912023005	1	0	25	NA
2014	247	2630	low	forest	low forest	0	2	2	42	90	5.192956851	1	15.94285714	0.23	flow	3.5	0.653212514	1	0	1	2.079441542	1	0	8	NA
2014	248	2630	low	forest	low forest	0	1	1	33	92	4.521788577	1	15.94285714	0.23	flow	0.5	0.176091259	1	0	1	1.791759469	1	0	6	NA
2014	249	2630	low	forest	low forest	1	1	2	9	49	4.584967479	1	15.94285714	0.23	flow	0	0	1	0	1	1.609437912	1	0	5	NA
2014	250	2630	low	forest	low forest	1	1	2	16	62	4.820281566	1	15.94285714	0.23	flow	0	0	0	4	4	5.634789603	1	20	70	NA
2014	251	2630	low	forest	low forest	3	6	9	32	86	6.651571874	1	15.94285714	0.23	flow	1	0.301029996	0	2	2	4.700480366	1	8	55	NA
2014	252	2630	low	forest	low forest	2	NA	2	NA	42	4.430816799	0	NA	NA	veg	8	0.954242509	0	1	1	4.234106505	1	18	69	NA
2014	254	2630	low	forest	low forest	1	NA	1	NA	14	2.63905733	0	NA	NA	veg	3.5	0.653212514	1	0	1	3.401197382	1	0	30	NA
2014	1	3223	high	open	high open	1	NA	1	NA	8	2.079441542	0	NA	NA	veg	23	1.380211242	0	0	0	NA	0	0	0	NA
2014	2	3223	high	open	high open	2	NA	2	NA	23	3.828641396	0	NA	NA	veg	5	0.77815125	0	0	0	NA	0	0	0	NA
2014	3	3223	high	open	high open	1	NA	1	NA	20	2.995732274	0	NA	NA	veg	5	0.77815125	2	0	2	3.583518938	1	0	18	NA
2014	4	3223	high	open	high open	1	NA	1	NA	32	3.465735903	0	NA	NA	veg	1.5	0.397940009	1	0	1	3.258096538	1	0	26	NA
2014	5	3223	high	open	high open	NA	NA	NA	NA	NA	NA	NA	NA	NA	NA	NA	NA	3	0	3	4.465908119	1	0	29	NA
2014	8	3223	high	open	high open	2	NA	2	NA	18	3.583518938	0	NA	NA	veg	29	1.477121255	2	0	2	3.17805383	1	0	12	NA
2014	9	3223	high	open	high open	1	NA	1	NA	7	1.945910149	0	NA	NA	veg	0	0	1	0	1	2.63905733	1	0	14	NA
2014	10	3223	high	open	high open	1	NA	1	NA	20	2.995732274	0	NA	NA	veg	42.5	1.638489257	0	0	0	NA	0	0	0	NA
2014	11	3223	high	open	high open	2	NA	2	NA	26	3.951243719	0	NA	NA	veg	5	0.77815125	2	0	2	4.094344562	1	0	30	NA
2014	12	3223	high	open	high open	1	NA	1	NA	15	2.708050201	0	NA	NA	veg	2.5	0.544068044	3	0	3	4.317488114	1	0	25	NA
2014	13	3223	high	open	high open	1	NA	1	NA	13	2.564949357	0	NA	NA	veg	10.5	1.06069784	1	0	1	2.772588722	1	0	16	NA
2014	14	3223	high	open	high open	2	NA	2	NA	10	2.995732274	0	NA	NA	veg	60	1.785329835	2	0	2	4.127134385	1	0	31	NA
2014	15	3223	high	open	high open	1	NA	1	NA	26	3.258096538	0	NA	NA	veg	25	1.414973348	1	0	1	2.197224577	1	0	9	NA
2014	16	3223	high	open	high open	2	NA	2	NA	5	2.302585093	0	NA	NA	veg	0	0	1	0	1	2.48490665	1	0	12	NA
2014	17	3223	high	open	high open	1	NA	1	NA	8	2.079441542	0	NA	NA	veg	0	0	1	0	1	2.079441542	1	0	8	NA
2014	20	3223	high	open	high open	1	NA	1	NA	14	2.63905733	0	NA	NA	veg	0	0	1	0	1	2.772588722	1	0	16	NA
2014	21	3223	high	open	high open	1	NA	1	NA	7	1.945910149	0	NA	NA	veg	0	0	2	0	2	3.784189634	1	0	22	NA
2014	22	3223	high	open	high open	1	NA	1	NA	5	1.609437912	0	NA	NA	veg	0	0	1	0	1	2.48490665	1	0	12	NA
2014	23	3223	high	open	high open	NA	NA	NA	NA	NA	NA	NA	NA	NA	NA	NA	NA	1	0	1	2.772588722	1	0	16	NA
2014	24	3223	high	open	high open	2	NA	2	NA	7	2.63905733	0	NA	NA	veg	0	0	2	0	2	2.772588722	1	0	8	NA
2014	25	3223	high	open	high open	1	NA	1	NA	5	1.609437912	0	NA	NA	veg	0	0	0	0	0	NA	0	0	0	NA
2014	26	3223	high	open	high open	1	NA	1	NA	10	2.302585093	0	NA	NA	veg	7.5	0.929418926	1	0	1	2.564949357	1	0	13	NA
2014	27	3223	high	open	high open	1	NA	1	NA	6	1.791759469	0	NA	NA	veg	23.5	1.389166084	1	0	1	1.791759469	1	0	6	NA
2014	28	3223	high	open	high open	1	NA	1	NA	4	1.386294361	0	NA	NA	veg	2	0.477121255	0	0	0	NA	0	0	0	NA
2014	29	3223	high	open	high open	NA	NA	NA	NA	NA	NA	NA	NA	NA	NA	NA	NA	3	0	3	3.737669618	1	0	14	NA
2014	30	3223	high	open	high open	1	NA	1	NA	4	1.386294361	0	NA	NA	veg	0	0	2	0	2	2.63905733	1	0	7	NA
2014	33	3223	high	open	high open	1	NA	1	NA	8	2.079441542	0	NA	NA	veg	2.5	0.544068044	2	0	2	2.890371758	1	0	9	NA
2014	34	3223	high	open	high open	NA	NA	NA	NA	NA	NA	NA	NA	NA	NA	NA	NA	2	0	2	3.17805383	1	0	12	NA
2014	36	3223	high	open	high open	2	NA	2	NA	10	2.995732274	0	NA	NA	veg	23	1.380211242	2	0	2	2.995732274	1	0	10	NA
2014	37	3223	high	open	high open	1	NA	1	NA	8	2.079441542	0	NA	NA	veg	1	0.301029996	2	0	2	2.890371758	1	0	9	NA
2014	38	3223	high	open	high open	3	NA	3	NA	13	3.663561646	0	NA	NA	veg	22.5	1.371067862	2	0	2	3.63758616	1	0	19	NA
2014	39	3223	high	open	high open	2	NA	2	NA	6	2.48490665	0	NA	NA	veg	21	1.342422681	3	0	3	3.583518938	1	0	12	NA
2014	40	3223	high	open	high open	2	NA	2	NA	24	3.871201011	0	NA	NA	veg	3	0.602059991	3	0	3	4.836281907	1	0	42	NA
2014	41	3223	high	open	high open	2	NA	2	NA	12	3.17805383	0	NA	NA	veg	0.5	0.176091259	1	0	1	2.63905733	1	0	14	NA
2014	42	3223	high	open	high open	2	NA	2	NA	5	2.302585093	0	NA	NA	veg	1.5	0.397940009	2	0	2	3.465735903	1	0	16	NA
2014	43	3223	high	open	high open	2	NA	2	NA	14	3.33220451	0	NA	NA	veg	40.5	1.618048097	3	0	3	3.663561646	1	0	13	NA
2014	44	3223	high	open	high open	3	NA	3	NA	10	3.401197382	0	NA	NA	veg	22	1.361727836	2	0	2	3.465735903	1	0	16	NA
2014	46	3223	high	open	high open	1	NA	1	NA	4	1.386294361	0	NA	NA	veg	20	1.322219295	0	0	0	NA	0	0	0	NA
2014	47	3223	high	open	high open	3	NA	3	NA	12	3.583518938	0	NA	NA	veg	5	0.77815125	3	0	3	3.583518938	1	0	12	NA
2014	48	3223	high	open	high open	1	NA	1	NA	4	1.386294361	0	NA	NA	veg	1	0.301029996	0	0	0	NA	0	0	0	NA
2014	51	3223	high	open	high open	2	NA	2	NA	13	3.258096538	0	NA	NA	veg	3	0.602059991	2	0	2	2.63905733	1	0	7	NA
2014	52	3223	high	open	high open	4	NA	4	NA	16	4.158883083	0	NA	NA	veg	24.5	1.40654018	4	0	4	4.382026635	1	0	20	NA
2014	53	3223	high	open	high open	1	NA	1	NA	3	1.098612289	0	NA	NA	veg	0	0	2	2	4	5.257495372	1	24	48	NA
2014	54	3223	high	open	high open	1	NA	1	NA	5	1.609437912	0	NA	NA	veg	0	0	1	0	1	1.609437912	1	0	5	NA
2014	55	3223	high	open	high open	1	NA	1	NA	8	2.079441542	0	NA	NA	veg	20	1.322219295	0	0	0	NA	0	0	0	NA
2014	56	3223	high	open	high open	1	NA	1	NA	3	1.098612289	0	NA	NA	veg	0	0	1	4	5	5.043425117	1	9	31	NA
2014	57	3223	high	open	high open	1	NA	1	NA	6	1.791759469	0	NA	NA	veg	20.5	1.33243846	2	2	4	5.257495372	1	12	48	NA
2014	60	3223	high	open	high open	1	NA	1	NA	4	1.386294361	0	NA	NA	veg	3	0.602059991	1	0	1	1.609437912	1	0	5	NA
2014	62	3223	high	open	high open	1	NA	1	NA	4	1.386294361	0	NA	NA	veg	7.5	0.929418926	1	0	1	1.945910149	1	0	7	NA
2014	63	3223	high	open	high open	1	NA	1	NA	8	2.079441542	0	NA	NA	veg	1.5	0.397940009	0	0	0	NA	0	0	0	NA
2014	65	3223	high	open	high open	NA	NA	NA	NA	NA	NA	NA	NA	NA	NA	NA	NA	1	0	1	2.302585093	1	0	10	NA
2014	67	3223	high	open	high open	1	NA	1	NA	6	1.791759469	0	NA	NA	veg	NA	NA	1	0	1	2.197224577	1	0	9	NA
2014	69	3223	high	open	high open	1	NA	1	NA	9	2.197224577	0	NA	NA	veg	0	0	1	0	1	2.302585093	1	0	10	NA
2014	70	3223	high	open	high open	1	NA	1	NA	7	1.945910149	0	NA	NA	veg	0	0	1	0	1	2.079441542	1	0	8	NA
2014	71	3223	high	open	high open	1	NA	1	NA	20	2.995732274	0	NA	NA	veg	25.3	1.419955748	2	0	2	3.33220451	1	0	14	NA
2014	72	3223	high	open	high open	1	NA	1	NA	8	2.079441542	0	NA	NA	veg	1.5	0.397940009	1	0	1	2.890371758	1	0	18	NA
2014	73	3223	high	open	high open	3	NA	3	NA	21	4.143134726	0	NA	NA	veg	33	1.531478917	2	0	2	3.871201011	1	0	24	NA
2014	74	3223	high	open	high open	3	NA	3	NA	13	3.663561646	0	NA	NA	veg	4.5	0.740362689	3	0	3	3.663561646	1	0	13	NA
2014	75	3223	high	open	high open	1	1	2	8	24	3.871201011	1	15.94285714	0.23	flow	10	1.041392685	1	1	2	4.248495242	1	12	35	NA
2014	77	3223	high	open	high open	1	NA	1	NA	4	1.386294361	0	NA	NA	veg	0.5	0.176091259	1	0	1	2.397895273	1	0	11	NA
2014	78	3223	high	open	high open	1	NA	1	NA	12	2.48490665	0	NA	NA	veg	0	0	1	0	1	2.63905733	1	0	14	NA
2014	79	3223	high	open	high open	3	NA	3	NA	13	3.663561646	0	NA	NA	veg	1	0.301029996	2	1	3	4.143134726	1	6	21	NA
2014	81	3223	high	open	high open	1	NA	1	NA	10	2.302585093	0	NA	NA	veg	0	0	2	0	2	4.025351691	1	0	28	NA
2014	82	3223	high	open	high open	1	NA	1	NA	4	1.386294361	0	NA	NA	veg	0	0	3	2	5	5.247024072	1	10	38	NA
2014	83	3223	high	open	high open	NA	NA	NA	NA	NA	NA	NA	NA	NA	NA	NA	NA	1	0	1	2.890371758	1	0	18	NA
2014	84	3223	high	open	high open	1	NA	1	NA	5	1.609437912	0	NA	NA	veg	0	0	2	3	5	5.347107531	1	16	42	NA
2014	85	3223	high	open	high open	1	NA	1	NA	7	1.945910149	0	NA	NA	veg	0	0	0	0	0	NA	0	0	0	NA
2014	87	3223	high	open	high open	1	NA	1	NA	24	3.17805383	0	NA	NA	veg	6.5	0.875061263	1	0	1	2.833213344	1	0	17	NA
2014	90	3223	high	open	high open	1	NA	1	NA	16	2.772588722	0	NA	NA	veg	3.5	0.653212514	1	0	1	2.772588722	1	0	16	NA
2014	91	3223	high	open	high open	2	NA	2	NA	5	2.302585093	0	NA	NA	veg	0	0	2	0	2	3.091042453	1	0	11	NA
2014	92	3223	high	open	high open	5	1	6	10	35	5.347107531	1	15.94285714	0.23	flow	1.5	0.397940009	4	3	7	6.073044534	1	28	62	NA
2014	93	3223	high	open	high open	9	NA	9	NA	38	5.834810737	0	NA	NA	veg	0	0	5	4	9	6.340359304	1	20	63	NA
2014	94	3223	high	open	high open	1	1	2	11	35	4.248495242	1	24.875	0.115	flow	1.5	0.397940009	3	1	4	4.787491743	1	8	30	NA
2014	95	3223	high	open	high open	3	NA	3	NA	23	4.234106505	0	NA	NA	veg	21	1.342422681	4	1	5	5.416100402	1	16	45	NA
2014	96	3223	high	open	high open	0	2	2	11	43	4.454347296	1	24.875	0.115	flow	0	0	0	0	0	NA	0	0	0	NA
2014	97	3223	high	open	high open	3	NA	3	NA	26	4.356708827	0	NA	NA	veg	0	0	3	0	3	5.673323267	1	23	97	NA
2014	98	3223	high	open	high open	NA	NA	NA	NA	NA	NA	NA	NA	NA	NA	NA	NA	3	2	5	5.783825182	1	15	65	NA
2014	99	3223	high	open	high open	1	NA	1	NA	12	2.48490665	0	NA	NA	veg	0	0	2	3	5	5.978885765	1	11	79	NA
2014	100	3223	high	open	high open	3	NA	3	NA	10	3.401197382	0	NA	NA	veg	0	0	0	0	0	NA	0	0	0	NA
2014	101	3223	high	open	high open	1	NA	1	NA	10	2.302585093	0	NA	NA	veg	0	0	1	0	1	2.944438979	1	0	19	NA
2014	103	3223	high	open	high open	3	NA	3	NA	20	4.094344562	0	NA	NA	veg	0	0	3	0	3	4.532599493	1	0	31	NA
2014	104	3223	high	open	high open	3	NA	3	NA	16	3.871201011	0	NA	NA	veg	0	0	1	0	1	2.48490665	1	0	12	NA
2014	105	3223	high	open	high open	2	NA	2	NA	5	2.302585093	0	NA	NA	veg	0	0	0	0	0	NA	0	0	0	NA
2014	106	3223	high	open	high open	1	NA	1	NA	14	2.63905733	0	NA	NA	veg	0	0	2	0	2	4.025351691	1	0	28	NA
2014	107	3223	high	open	high open	1	NA	1	NA	7	1.945910149	0	NA	NA	veg	0	0	1	0	1	2.995732274	1	0	20	NA
2014	108	3223	high	open	high open	1	NA	1	NA	6	1.791759469	0	NA	NA	veg	0	0	2	0	2	2.995732274	1	0	10	NA
2014	109	3223	high	open	high open	2	NA	2	NA	8	2.772588722	0	NA	NA	veg	0	0	2	0	2	3.465735903	1	0	16	NA
2014	110	3223	high	open	high open	1	NA	1	NA	6	1.791759469	0	NA	NA	veg	22	1.361727836	0	0	0	NA	0	0	0	NA
2014	111	3223	high	open	high open	3	NA	3	NA	9	3.295836866	0	NA	NA	veg	29	1.477121255	3	0	3	3.401197382	1	0	10	NA
2014	112	3223	high	open	high open	1	NA	1	NA	3	1.098612289	0	NA	NA	veg	0	0	1	0	1	2.48490665	1	0	12	NA
2014	113	3223	high	open	high open	1	NA	1	NA	5	1.609437912	0	NA	NA	veg	1	0.301029996	2	0	2	3.465735903	1	0	16	NA
2014	114	3223	high	open	high open	2	NA	2	NA	5	2.302585093	0	NA	NA	veg	2	0.477121255	2	0	2	2.63905733	1	0	7	NA
2014	115	3223	high	open	high open	1	NA	1	NA	10	2.302585093	0	NA	NA	veg	0	0	0	0	0	NA	0	0	0	NA
2014	116	3223	high	open	high open	1	NA	1	NA	5	1.609437912	0	NA	NA	veg	0.5	0.176091259	0	0	0	NA	0	0	0	NA
2014	117	3223	high	open	high open	2	NA	2	NA	10	2.995732274	0	NA	NA	veg	3.5	0.653212514	3	0	3	3.80666249	1	0	15	NA
2014	118	3223	high	open	high open	4	NA	4	NA	10	3.688879454	0	NA	NA	veg	23	1.380211242	4	0	4	4.158883083	1	0	16	NA
2014	119	3223	high	open	high open	3	NA	3	NA	19	4.043051268	0	NA	NA	veg	3.5	0.653212514	3	0	3	3.737669618	1	0	14	NA
2014	120	3223	high	open	high open	NA	NA	NA	NA	NA	NA	NA	NA	NA	NA	NA	NA	3	0	3	3.583518938	1	0	12	NA
2014	121	3223	high	open	high open	1	NA	1	NA	10	2.302585093	0	NA	NA	veg	1	0.301029996	2	0	2	3.583518938	1	0	18	NA
2014	122	3223	high	open	high open	1	NA	1	NA	9	2.197224577	0	NA	NA	veg	0.5	0.176091259	0	2	2	3.688879454	1	5	20	NA
2014	123	3223	high	open	high open	1	NA	1	NA	14	2.63905733	0	NA	NA	veg	0	0	1	0	1	2.772588722	1	0	16	NA
2014	124	3223	high	open	high open	1	NA	1	NA	10	2.302585093	0	NA	NA	veg	0	0	1	0	1	2.890371758	1	0	18	NA
2014	125	3223	high	open	high open	NA	NA	NA	NA	NA	NA	NA	NA	NA	NA	NA	NA	2	0	2	3.688879454	1	0	20	NA
2014	126	3223	high	open	high open	8	NA	8	NA	16	4.852030264	0	NA	NA	veg	4	0.698970004	2	5	7	6.599870499	1	23	105	NA
2014	127	3223	high	open	high open	2	NA	2	NA	14	3.33220451	0	NA	NA	veg	2.5	0.544068044	2	7	9	6.959398512	1	21	117	NA
2014	128	3223	high	open	high open	1	NA	1	NA	15	2.708050201	0	NA	NA	veg	27.5	1.45484486	1	8	9	6.431331082	1	10	69	NA
2014	129	3223	high	open	high open	3	NA	3	NA	26	4.356708827	0	NA	NA	veg	21.5	1.352182518	3	2	5	5.560681631	1	24	52	NA
2014	130	3223	high	open	high open	3	NA	3	NA	18	3.988984047	0	NA	NA	veg	43	1.643452676	2	0	2	3.912023005	1	0	25	NA
2014	131	3223	high	open	high open	4	NA	4	NA	17	4.219507705	0	NA	NA	veg	46.5	1.67669361	3	0	3	4.234106505	1	0	23	NA
2014	132	3223	high	open	high open	1	NA	1	NA	6	1.791759469	0	NA	NA	veg	0	0	1	0	1	2.890371758	1	0	18	NA
2014	133	3223	high	open	high open	1	NA	1	NA	13	2.564949357	0	NA	NA	veg	3	0.602059991	1	0	1	1.945910149	1	0	7	NA
2014	134	3223	high	open	high open	1	NA	1	NA	15	2.708050201	0	NA	NA	veg	0	0	1	0	1	2.079441542	1	0	8	NA
2014	135	3223	high	open	high open	1	NA	1	NA	16	2.772588722	0	NA	NA	veg	0.5	0.176091259	2	0	2	3.17805383	1	0	12	NA
2014	136	3223	high	open	high open	1	NA	1	NA	7	1.945910149	0	NA	NA	veg	20.5	1.33243846	0	0	0	NA	0	0	0	NA
2014	137	3223	high	open	high open	NA	NA	NA	NA	NA	NA	NA	NA	NA	NA	NA	NA	1	0	1	3.295836866	1	0	27	NA
2014	138	3223	high	open	high open	5	2	7	8	37	5.556828062	1	24.875	0.115	flow	1.5	0.397940009	0	2	2	4.682131227	1	10	54	NA
2014	139	3223	high	open	high open	6	2	8	10	30	5.480638923	1	24.875	0.115	flow	4.5	0.740362689	1	8	9	6.204557763	1	24	55	NA
2014	140	3223	high	open	high open	3	1	4	8	30	4.787491743	1	24.875	0.115	flow	0	0	1	3	4	4.852030264	1	9	32	NA
2014	142	3223	high	open	high open	8	NA	8	NA	23	5.214935758	0	NA	NA	veg	2.5	0.544068044	5	4	9	5.886104031	1	15	40	NA
2014	143	3223	high	open	high open	3	NA	3	NA	12	3.583518938	0	NA	NA	veg	0	0	2	0	2	2.890371758	1	0	9	NA
2014	144	3223	high	open	high open	10	NA	10	NA	10	4.605170186	0	NA	NA	veg	0	0	2	7	9	6.897704943	1	27	110	NA
2014	145	3223	high	open	high open	4	NA	4	NA	20	4.382026635	0	NA	NA	veg	0.5	0.176091259	2	0	2	3.988984047	1	0	27	NA
2014	146	3223	high	open	high open	6	NA	6	NA	15	4.49980967	0	NA	NA	veg	10.5	1.06069784	10	0	10	5.347107531	1	0	21	NA
2014	147	3223	high	open	high open	3	NA	3	NA	12	3.583518938	0	NA	NA	veg	11.3	1.089905111	0	0	0	NA	0	0	0	NA
2014	148	3223	high	open	high open	2	NA	2	NA	22	3.784189634	0	NA	NA	veg	1.5	0.397940009	3	0	3	4.430816799	1	0	28	NA
2014	149	3223	high	open	high open	31	2	33	29	32	6.962243464	1	24.875	0.115	flow	0	0	1	4	5	5.65248918	1	20	57	NA
2014	150	3223	high	open	high open	3	10	13	22	60	6.65929392	1	24.875	0.115	flow	4.5	0.740362689	0	12	12	6.612041035	1	24	62	NA
2014	271	3223	high	open	high open	1	NA	1	NA	3	1.098612289	0	NA	NA	veg	0	0	2	0	2	3.091042453	1	0	11	NA
2014	273	3223	high	open	high open	1	NA	1	NA	20	2.995732274	0	NA	NA	veg	0	0	2	0	2	3.63758616	1	0	19	NA
2014	274	3223	high	open	high open	6	NA	6	NA	15	4.49980967	0	NA	NA	veg	0	0	3	0	3	4.043051268	1	0	19	NA
2014	275	3223	high	open	high open	1	3	4	12	37	4.997212274	1	24.875	0.115	flow	0	0	0	4	4	5.123963979	1	12	42	NA
2014	276	3223	high	open	high open	2	NA	2	NA	11	3.091042453	0	NA	NA	veg	0	0	0	3	3	4.465908119	1	4	29	NA
2014	277	3223	high	open	high open	2	NA	2	NA	19	3.63758616	0	NA	NA	veg	0	0	0	0	0	NA	0	0	0	NA
2014	279	3223	high	open	high open	6	NA	6	NA	20	4.787491743	0	NA	NA	veg	0	0	4	2	6	5.318119994	1	5	34	NA
2014	280	3223	high	open	high open	2	2	4	12	33	4.882801923	1	24.875	0.115	flow	0	0	2	5	7	5.659482216	1	10	41	NA
2014	281	3223	high	open	high open	5	1	6	11	36	5.375278408	1	24.875	0.115	flow	3	0.602059991	1	4	5	5.393627546	1	9	44	NA
2014	282	3223	high	open	high open	4	NA	4	NA	16	4.158883083	0	NA	NA	veg	11	1.079181246	2	0	2	3.737669618	1	0	21	NA
2014	283	3223	high	open	high open	11	4	15	8	31	6.142037406	1	24.875	0.115	flow	10.5	1.06069784	0	0	0	NA	0	0	0	NA
2014	284	3223	high	open	high open	5	5	10	14	38	5.940171253	1	24.875	0.115	flow	3.5	0.653212514	0	0	0	NA	0	0	0	NA
2014	285	3223	high	open	high open	4	2	6	8	27	5.087596335	1	24.875	0.115	flow	0	0	2	5	7	5.659482216	1	9	41	NA
2014	286	3223	high	open	high open	1	NA	1	NA	16	2.772588722	0	NA	NA	veg	0	0	0	0	0	NA	0	0	0	NA
2014	287	3223	high	open	high open	8	4	12	6	25	5.703782475	1	24.875	0.115	flow	1	0.301029996	0	4	4	5.236441963	1	10	47	NA
2014	288	3223	high	open	high open	1	NA	1	NA	19	2.944438979	0	NA	NA	veg	0	0	1	5	6	4.836281907	1	3	21	NA
2014	289	3223	high	open	high open	9	NA	9	NA	19	5.141663557	0	NA	NA	veg	5	0.77815125	0	0	0	NA	0	0	0	NA
2014	290	3223	high	open	high open	2	NA	2	NA	7	2.63905733	0	NA	NA	veg	20	1.322219295	0	0	0	NA	0	0	0	NA
2014	293	3223	high	open	high open	2	NA	2	NA	12	3.17805383	0	NA	NA	veg	0	0	2	0	2	3.091042453	1	0	11	NA
2014	294	3223	high	open	high open	5	NA	5	NA	13	4.17438727	0	NA	NA	veg	0.5	0.176091259	0	0	0	NA	0	0	0	NA
2014	295	3223	high	open	high open	16	NA	16	NA	22	5.863631176	0	NA	NA	veg	12	1.113943352	2	0	2	3.63758616	1	NA	19	NA
2014	296	3223	high	open	high open	4	NA	4	NA	13	3.951243719	0	NA	NA	veg	0	0	0	0	0	NA	0	0	0	NA
2014	1	3356	high	forest	high forest	0	20	20	35	130	7.863266724	1	24.875	0.115	flow	2.5	0.544068044	0	5	5	6.131226489	1	21	92	NA
2014	2	3356	high	forest	high forest	0	4	4	15	98	5.97126184	1	24.875	0.115	flow	6	0.84509804	3	7	10	7.003065459	1	28	110	NA
2014	3	3356	high	forest	high forest	1	1	2	14	83	5.111987788	1	24.875	0.115	flow	3	0.602059991	0	0	0	NA	0	0	0	NA
2014	4	3356	high	forest	high forest	2	3	5	10	62	5.736572297	1	24.875	0.115	flow	1.5	0.397940009	3	2	5	6.244166901	1	19	103	NA
2014	5	3356	high	forest	high forest	0	22	22	25	105	7.745002804	1	24.875	0.115	flow	3	0.602059991	6	0	6	5.966146739	1	0	65	NA
2014	6	3356	high	forest	high forest	3	NA	3	NA	37	4.709530201	0	NA	NA	veg	1.5	0.397940009	4	0	4	5.743003188	1	0	78	NA
2014	7	3356	high	forest	high forest	1	9	10	20	90	6.802394763	1	24.875	0.115	flow	7.5	0.929418926	0	21	21	7.848543482	1	52	122	NA
2014	9	3356	high	forest	high forest	1	1	2	30	89	5.18178355	1	24.875	0.115	flow	1.5	0.397940009	1	7	8	6.612041035	1	29	93	NA
2014	10	3356	high	forest	high forest	0	7	7	47	110	6.646390515	1	24.875	0.115	flow	15.5	1.217483944	0	14	14	6.995766156	1	23	78	NA
2014	11	3356	high	forest	high forest	0	22	22	24	114	7.827240902	1	24.875	0.115	flow	7	0.903089987	0	12	12	7.194436851	1	32	111	NA
2014	12	3356	high	forest	high forest	0	13	13	33	120	7.3524411	1	24.875	0.115	flow	0.5	0.176091259	0	0	0	NA	0	0	0	NA
2014	13	3356	high	forest	high forest	20	2	22	4	75	7.408530567	1	24.875	0.115	flow	2.5	0.544068044	1	4	5	6.063785209	1	9	86	NA
2014	14	3356	high	forest	high forest	0	2	2	19	83	5.111987788	1	24.875	0.115	flow	0.5	0.176091259	0	5	5	6.152732695	1	28	94	NA
2014	15	3356	high	forest	high forest	5	3	8	31	110	6.779921907	1	24.875	0.115	flow	7.5	0.929418926	1	4	5	6.396929655	1	42	120	NA
2014	16	3356	high	forest	high forest	2	NA	2	NA	50	4.605170186	0	NA	NA	veg	4	0.698970004	1	2	3	5.272999559	1	13	65	NA
2014	17	3356	high	forest	high forest	1	1	2	4	64	4.852030264	1	24.875	0.115	flow	9	1	2	4	6	6.396929655	1	21	100	NA
2014	18	3356	high	forest	high forest	0	2	2	15	75	5.010635294	1	24.875	0.115	flow	3	0.602059991	0	0	0	NA	0	0	0	NA
2014	19	3356	high	forest	high forest	0	9	9	17	130	7.064759028	1	24.875	0.115	flow	4.5	0.740362689	0	11	11	7.454141078	1	48	157	NA
2014	20	3356	high	forest	high forest	0	2	2	27	103	5.327876169	1	24.875	0.115	flow	0	0	1	6	7	6.673297968	1	32	113	NA
2014	21	3356	high	forest	high forest	0	2	2	13	95	5.247024072	1	24.875	0.115	flow	1	0.301029996	0	4	4	5.717027701	1	23	76	NA
2014	22	3356	high	forest	high forest	0	3	3	22	69	5.332718793	1	24.875	0.115	flow	2	0.477121255	0	5	5	6.214608098	1	30	100	NA
2014	23	3356	high	forest	high forest	0	3	3	28	86	5.552959585	1	24.875	0.115	flow	0	0	0	10	10	7.003065459	1	23	110	NA
2014	24	3356	high	forest	high forest	0	4	4	18	84	5.81711116	1	24.875	0.115	flow	12.5	1.130333768	0	2	2	5.298317367	1	36	100	NA
2014	25	3356	high	forest	high forest	0	1	1	7	60	4.094344562	1	24.875	0.115	flow	1.5	0.397940009	0	3	3	5.192956851	1	12	60	NA
2014	26	3356	high	forest	high forest	0	3	3	27	105	5.752572639	1	24.875	0.115	flow	10	1.041392685	0	5	5	6.282266747	1	43	107	NA
2014	27	3356	high	forest	high forest	0	4	4	31	85	5.828945618	1	24.875	0.115	flow	2.5	0.544068044	0	4	4	6.040254711	1	40	105	NA
2014	28	3356	high	forest	high forest	2	NA	2	NA	31	4.127134385	0	NA	NA	veg	0.5	0.176091259	0	0	0	NA	0	0	0	NA
2014	29	3356	high	forest	high forest	2	NA	2	NA	35	4.248495242	0	NA	NA	veg	4.5	0.740362689	1	1	2	4.787491743	1	20	60	NA
2014	30	3356	high	forest	high forest	2	1	3	19	57	5.141663557	1	24.875	0.115	flow	1.5	0.397940009	0	0	0	NA	0	0	0	NA
2014	31	3356	high	forest	high forest	0	3	3	13	88	5.575949103	1	24.875	0.115	flow	2.5	0.544068044	1	5	6	6.313548046	1	18	92	NA
2014	32	3356	high	forest	high forest	0	3	3	15	70	5.347107531	1	24.875	0.115	flow	1.5	0.397940009	2	3	5	6.063785209	1	20	86	NA
2014	33	3356	high	forest	high forest	0	2	2	39	136	5.605802066	1	24.875	0.115	flow	4.5	0.740362689	1	5	6	6.733401892	1	56	140	NA
2014	34	3356	high	forest	high forest	1	NA	1	NA	27	3.295836866	0	NA	NA	veg	0.5	0.176091259	0	3	3	5.620400866	1	18	92	NA
2014	35	3356	high	forest	high forest	0	9	9	30	117	6.959398512	1	24.875	0.115	flow	0	0	0	16	16	7.560080465	1	35	120	NA
2014	36	3356	high	forest	high forest	0	3	3	10	75	5.416100402	1	24.875	0.115	flow	0	0	3	4	7	6.434546519	1	13	89	NA
2014	37	3356	high	forest	high forest	0	2	2	25	80	5.075173815	1	24.875	0.115	flow	1.5	0.397940009	2	3	5	6.224558429	1	31	101	NA
2014	38	3356	high	forest	high forest	1	NA	1	NA	23	3.135494216	0	NA	NA	veg	0	0	2	2	4	5.545177444	1	14	64	NA
2014	39	3356	high	forest	high forest	1	NA	1	NA	23	3.135494216	0	NA	NA	veg	0	0	1	3	4	5.863631176	1	15	88	NA
2014	40	3356	high	forest	high forest	2	NA	2	NA	12	3.17805383	0	NA	NA	veg	0	0	0	2	2	5.023880521	1	9	76	NA
2014	41	3356	high	forest	high forest	0	4	4	29	57	5.429345629	1	24.875	0.115	flow	0	0	0	10	10	7.215239979	1	42	136	NA
2014	42	3356	high	forest	high forest	0	2	2	21	56	4.718498871	1	24.875	0.115	flow	1.5	0.397940009	0	3	3	5.762051383	1	38	106	NA
2014	43	3356	high	forest	high forest	1	1	2	18	75	5.010635294	1	24.875	0.115	flow	1.5	0.397940009	0	0	0	NA	0	0	0	NA
2014	44	3356	high	forest	high forest	2	NA	2	NA	31	4.127134385	0	NA	NA	veg	0	0	1	7	8	6.313548046	1	25	69	NA
2014	45	3356	high	forest	high forest	NA	NA	NA	NA	NA	NA	NA	NA	NA	NA	NA	NA	0	3	3	5.631211782	1	40	93	NA
2014	46	3356	high	forest	high forest	1	NA	1	NA	9	2.197224577	0	NA	NA	veg	0.5	0.176091259	0	0	0	NA	0	0	0	NA
2014	47	3356	high	forest	high forest	1	NA	1	NA	36	3.583518938	0	NA	NA	veg	4.5	0.740362689	1	0	1	2.833213344	1	0	17	NA
2014	48	3356	high	forest	high forest	NA	NA	NA	NA	NA	NA	NA	NA	NA	NA	NA	NA	1	3	4	5.590986981	1	13	67	NA
2014	49	3356	high	forest	high forest	1	NA	1	NA	11	2.397895273	0	NA	NA	veg	3	0.602059991	0	5	5	6.272877007	1	31	106	NA
2014	50	3356	high	forest	high forest	2	NA	2	NA	49	4.584967479	0	NA	NA	veg	0	0	2	0	2	4.33073334	1	0	38	NA
2014	51	3356	high	forest	high forest	0	5	5	21	72	5.886104031	1	24.875	0.115	flow	3	0.602059991	0	0	0	NA	0	0	0	NA
2014	52	3356	high	forest	high forest	0	30	30	27	123	8.213381737	1	24.875	0.115	flow	3.5	0.653212514	0	0	0	NA	0	0	0	NA
2014	53	3356	high	forest	high forest	0	4	4	19	74	5.690359454	1	24.875	0.115	flow	4	0.698970004	0	0	0	NA	0	0	0	NA
2014	54	3356	high	forest	high forest	0	3	3	25	72	5.375278408	1	24.875	0.115	flow	0	0	0	0	0	NA	0	0	0	NA
2014	55	3356	high	forest	high forest	0	1	1	NA	24	3.17805383	1	24.875	0.115	flow	0	0	0	0	0	NA	0	0	0	NA
2014	56	3356	high	forest	high forest	0	3	3	41	120	5.886104031	1	24.875	0.115	flow	0.5	0.176091259	0	7	7	6.922643891	1	28	145	NA
2014	57	3356	high	forest	high forest	0	1	1	25	80	4.382026635	1	24.875	0.115	flow	1.5	0.397940009	0	5	5	6.476972363	1	36	130	NA
2014	58	3356	high	forest	high forest	NA	NA	NA	NA	NA	NA	NA	NA	NA	NA	NA	NA	0	7	7	6.929516771	1	54	146	NA
2014	59	3356	high	forest	high forest	2	NA	2	NA	23	3.828641396	0	NA	NA	veg	0	0	0	4	4	6.342121419	1	61	142	NA
2014	60	3356	high	forest	high forest	0	6	6	26	75	6.109247583	1	24.875	0.115	flow	5.5	0.812913357	0	8	8	6.946975992	1	50	130	NA
2014	61	3356	high	forest	high forest	1	NA	1	NA	7	1.945910149	0	NA	NA	veg	0.5	0.176091259	0	52	52	8.878497404	1	52	138	NA
2014	62	3356	high	forest	high forest	NA	NA	NA	NA	NA	NA	NA	NA	NA	NA	NA	NA	0	6	6	6.492239835	1	51	110	NA
2014	63	3356	high	forest	high forest	0	1	1	31	107	4.672828834	1	24.875	0.115	flow	4.5	0.740362689	0	0	0	NA	0	0	0	NA
2014	64	3356	high	forest	high forest	2	1	3	21	98	5.683579767	1	24.875	0.115	flow	1.5	0.397940009	0	0	0	NA	0	0	0	NA
2014	66	3356	high	forest	high forest	0	10	10	41	89	6.791221463	1	24.875	0.115	flow	3	0.602059991	0	9	9	6.88857246	1	29	109	NA
2014	67	3356	high	forest	high forest	0	1	1	7	66	4.189654742	1	24.875	0.115	flow	0	0	0	3	3	5.318119994	1	21	68	NA
2014	68	3356	high	forest	high forest	4	NA	4	NA	37	4.997212274	0	NA	NA	veg	0	0	5	0	5	5.541263545	1	0	51	NA
2014	69	3356	high	forest	high forest	0	19	19	17	84	7.375255778	1	24.875	0.115	flow	6.5	0.875061263	0	26	26	7.985484357	1	32	113	NA
2014	70	3356	high	forest	high forest	0	23	23	22	93	7.668093709	1	24.875	0.115	flow	0	0	0	31	31	8.457867725	1	36	152	NA
2014	1	3255	high	forest	high forest	0	1	1	8	58	4.060443011	1	24.875	0.115	flow	3	0.602059991	0	2	2	4.820281566	1	14	62	NA
2014	3	3255	high	forest	high forest	0	1	1	8	43	3.761200116	1	24.875	0.115	flow	26.5	1.439332694	0	1	1	4.007333185	1	17	55	NA
2014	4	3255	high	forest	high forest	2	NA	2	NA	11	3.091042453	0	NA	NA	veg	5.5	0.812913357	2	0	2	3.465735903	1	0	16	NA
2014	5	3255	high	forest	high forest	1	NA	1	NA	5	1.609437912	0	NA	NA	veg	4	0.698970004	1	0	1	2.079441542	1	0	8	NA
2014	6	3255	high	forest	high forest	0	1	1	5	50	3.912023005	1	24.875	0.115	flow	0	0	0	1	1	4.33073334	1	16	76	NA
2014	8	3255	high	forest	high forest	0	2	2	32	82	5.099866428	1	24.875	0.115	flow	8.5	0.977723605	1	2	3	5.375278408	1	32	72	NA
2014	9	3255	high	forest	high forest	1	NA	1	NA	14	2.63905733	0	NA	NA	veg	3.5	0.653212514	2	0	2	3.465735903	1	0	16	NA
2014	10	3255	high	forest	high forest	1	3	4	17	47	5.236441963	1	24.875	0.115	flow	3	0.602059991	0	1	1	3.688879454	1	13	40	NA
2014	11	3255	high	forest	high forest	0	4	4	26	75	5.703782475	1	24.875	0.115	flow	4.5	0.740362689	0	5	5	5.886104031	1	24	72	NA
2014	12	3255	high	forest	high forest	0	3	3	14	65	5.272999559	1	12.38	0.25	flow	6.5	0.875061263	2	1	3	5.141663557	1	23	57	NA
2014	13	3255	high	forest	high forest	1	NA	1	NA	5	1.609437912	0	NA	NA	veg	0	0	0	0	0	NA	0	0	0	NA
2014	14	3255	high	forest	high forest	0	4	4	34	76	5.717027701	1	24.875	0.115	flow	0	0	1	6	7	6.150602768	1	20	67	NA
2014	15	3255	high	forest	high forest	0	1	1	8	33	3.496507561	1	24.875	0.115	flow	3	0.602059991	0	3	3	5.105945474	1	16	55	NA
2014	16	3255	high	forest	high forest	1	NA	1	NA	26	3.258096538	0	NA	NA	veg	3.5	0.653212514	1	0	1	3.044522438	1	0	21	NA
2014	17	3255	high	forest	high forest	0	34	34	21	50	7.43838353	1	24.875	0.115	flow	4	0.698970004	1	0	1	3.17805383	1	0	24	NA
2014	18	3255	high	forest	high forest	0	6	6	10	44	5.575949103	1	24.875	0.115	flow	2.5	0.544068044	6	2	8	5.075173815	1	6	20	NA
2014	19	3255	high	forest	high forest	0	5	5	28	83	6.02827852	1	24.875	0.115	flow	0	0	1	4	5	5.828945618	1	25	68	NA
2014	20	3255	high	forest	high forest	0	9	9	26	82	6.603943825	1	24.875	0.115	flow	0	0	0	0	0	NA	0	0	0	NA
2014	22	3255	high	forest	high forest	3	NA	3	NA	30	4.49980967	0	NA	NA	veg	9.5	1.021189299	4	1	5	5.075173815	1	11	32	NA
2014	23	3255	high	forest	high forest	1	NA	1	NA	27	3.295836866	0	NA	NA	veg	4.5	0.740362689	3	1	4	4.753590191	1	8	29	NA
2014	25	3255	high	forest	high forest	1	NA	1	NA	3	1.098612289	0	NA	NA	veg	0	0	1	0	1	2.772588722	1	0	16	NA
2014	26	3255	high	forest	high forest	1	NA	1	NA	17	2.833213344	0	NA	NA	veg	3.5	0.653212514	1	0	1	3.135494216	1	0	23	NA
2014	27	3255	high	forest	high forest	1	NA	1	NA	10	2.302585093	0	NA	NA	veg	4.5	0.740362689	1	0	1	2.48490665	1	0	12	NA
2014	28	3255	high	forest	high forest	1	NA	1	NA	5	1.609437912	0	NA	NA	veg	1	0.301029996	2	0	2	4.382026635	1	0	40	NA
2014	29	3255	high	forest	high forest	2	NA	2	NA	40	4.382026635	0	NA	NA	veg	1.5	0.397940009	0	0	0	NA	0	0	0	NA
2014	30	3255	high	forest	high forest	4	2	6	23	73	6.08221891	1	24.875	0.115	flow	3	0.602059991	4	2	6	5.402677382	1	9	37	NA
2014	31	3255	high	forest	high forest	2	NA	2	NA	33	4.189654742	0	NA	NA	veg	0	0	2	0	2	4.189654742	1	0	33	NA
2014	32	3255	high	forest	high forest	2	NA	2	NA	5	2.302585093	0	NA	NA	veg	0	0	2	0	2	4.127134385	1	0	31	NA
2014	33	3255	high	forest	high forest	3	1	4	16	50	5.298317367	1	24.875	0.115	flow	2.5	0.544068044	0	2	2	4.736198448	1	10	57	NA
2014	34	3255	high	forest	high forest	2	NA	2	NA	30	4.094344562	0	NA	NA	veg	0	0	0	0	0	NA	0	0	0	NA
2014	35	3255	high	forest	high forest	1	NA	1	NA	17	2.833213344	0	NA	NA	veg	2	0.477121255	1	1	2	4.605170186	1	12	50	NA
2014	36	3255	high	forest	high forest	7	4	11	17	47	6.248042875	1	24.875	0.115	flow	2	0.477121255	2	0	2	3.737669618	1	0	21	NA
2014	37	3255	high	forest	high forest	1	NA	1	NA	4	1.386294361	0	NA	NA	veg	0	0	9	2	11	6.309918278	1	14	50	NA
2014	38	3255	high	forest	high forest	0	2	2	25	70	4.941642423	1	24.875	0.115	flow	3	0.602059991	0	2	2	4.430816799	1	15	42	NA
2014	39	3255	high	forest	high forest	1	NA	1	NA	31	3.433987204	0	NA	NA	veg	0	0	1	0	1	3.36729583	1	0	29	NA
2014	40	3255	high	forest	high forest	1	NA	1	NA	27	3.295836866	0	NA	NA	veg	3	0.602059991	1	0	1	2.833213344	1	0	17	NA
2014	41	3255	high	forest	high forest	1	NA	1	NA	16	2.772588722	0	NA	NA	veg	0	0	1	0	1	2.197224577	1	0	9	NA
2014	42	3255	high	forest	high forest	1	NA	1	NA	25	3.218875825	0	NA	NA	veg	15	1.204119983	0	3	3	5.429345629	1	21	76	NA
2014	43	3255	high	forest	high forest	13	NA	13	NA	38	6.202535517	0	NA	NA	veg	3.5	0.653212514	2	5	7	6.456769656	1	19	91	NA
2014	44	3255	high	forest	high forest	0	6	6	32	94	6.335054251	1	12.38	0.25	flow	0	0	1	7	8	6.601230119	1	28	92	NA
2014	45	3255	high	forest	high forest	0	3	3	25	92	5.620400866	1	12.38	0.25	flow	0	0	1	5	6	6.280395839	1	28	89	NA
2014	46	3255	high	forest	high forest	0	3	3	20	62	5.225746674	1	12.38	0.25	flow	0	0	0	3	3	5.303304908	1	22	67	NA
2014	47	3255	high	forest	high forest	1	NA	1	NA	13	2.564949357	0	NA	NA	veg	0	0	4	0	4	4.9698133	1	0	36	NA
2014	48	3255	high	forest	high forest	0	3	3	10	68	5.318119994	1	12.38	0.25	flow	1.5	0.397940009	0	7	7	6.96979067	1	41	152	NA
2014	49	3255	high	forest	high forest	1	NA	1	NA	16	2.772588722	0	NA	NA	veg	0	0	1	0	1	3.33220451	1	0	28	NA
2014	50	3255	high	forest	high forest	2	NA	2	NA	40	4.382026635	0	NA	NA	veg	0	0	2	0	2	4.025351691	1	0	28	NA
2014	52	3255	high	forest	high forest	0	2	2	12	50	4.605170186	1	12.38	0.25	flow	4	0.698970004	1	4	5	5.899897354	1	22	73	NA
2014	53	3255	high	forest	high forest	1	NA	1	NA	5	1.609437912	0	NA	NA	veg	0	0	0	12	12	7.069874128	1	28	98	NA
2014	54	3255	high	forest	high forest	0	4	4	26	87	5.85220248	1	24.875	0.115	flow	4	0.698970004	3	8	11	6.792344427	1	19	81	NA
2014	55	3255	high	forest	high forest	0	4	4	19	60	5.480638923	1	24.875	0.115	flow	1	0.301029996	1	5	6	6.040254711	1	20	70	NA
2014	57	3255	high	forest	high forest	1	NA	1	NA	5	1.609437912	0	NA	NA	veg	0	0	1	4	5	5.783825182	1	11	65	NA
2014	58	3255	high	forest	high forest	1	NA	1	NA	30	3.401197382	0	NA	NA	veg	10	1.041392685	3	5	8	6.313548046	1	14	69	NA
2014	59	3255	high	forest	high forest	1	NA	1	NA	4	1.386294361	0	NA	NA	veg	0	0	4	0	4	4.787491743	1	0	30	NA
2014	61	3255	high	forest	high forest	1	NA	1	NA	6	1.791759469	0	NA	NA	veg	0.5	0.176091259	0	0	0	NA	0	0	0	NA
2014	62	3255	high	forest	high forest	0	15	15	40	120	7.495541944	1	24.875	0.115	flow	0	0	0	7	7	6.96979067	1	61	152	NA
2014	63	3255	high	forest	high forest	0	4	4	33	102	6.011267174	1	24.875	0.115	flow	1	0.301029996	0	5	5	5.703782475	1	16	60	NA
2014	64	3255	high	forest	high forest	1	NA	1	NA	20	2.995732274	0	NA	NA	veg	2.5	0.544068044	1	0	1	3.465735903	1	0	32	NA
2014	66	3255	high	forest	high forest	1	NA	1	NA	18	2.890371758	0	NA	NA	veg	0	0	1	0	1	3.17805383	1	0	24	NA
2014	67	3255	high	forest	high forest	1	NA	1	NA	7	1.945910149	0	NA	NA	veg	0	0	1	0	1	3.258096538	1	0	26	NA
2014	68	3255	high	forest	high forest	0	2	2	16	60	4.787491743	1	24.875	0.115	flow	8	0.954242509	0	3	3	5.159055299	1	15	58	NA
2014	69	3255	high	forest	high forest	0	10	10	16	67	6.507277712	1	24.875	0.115	flow	1.5	0.397940009	0	12	12	6.612041035	1	22	62	NA
2014	70	3255	high	forest	high forest	1	NA	1	NA	10	2.302585093	0	NA	NA	veg	0	0	1	2	3	5.631211782	1	28	93	NA
2014	71	3255	high	forest	high forest	3	1	4	18	62	5.513428746	1	24.875	0.115	flow	0	0	1	1	2	4.663439094	1	14	53	NA
2014	72	3255	high	forest	high forest	1	NA	1	NA	25	3.218875825	0	NA	NA	veg	11.5	1.096910013	1	0	1	3.33220451	1	26	28	NA
2014	73	3255	high	forest	high forest	0	5	5	27	79	5.978885765	1	24.875	0.115	flow	0	0	2	3	5	5.940171253	1	18	76	NA
2014	74	3255	high	forest	high forest	1	NA	1	NA	10	2.302585093	0	NA	NA	veg	0	0	0	0	0	NA	0	0	0	NA
2014	75	3255	high	forest	high forest	1	NA	1	NA	37	3.610917913	0	NA	NA	veg	0	0	0	1	1	3.496507561	1	5	33	NA
2014	77	3255	high	forest	high forest	1	NA	1	NA	27	3.295836866	0	NA	NA	veg	0	0	1	4	5	5.541263545	1	13	51	NA
2014	79	3255	high	forest	high forest	1	NA	1	NA	10	2.302585093	0	NA	NA	veg	0	0	5	0	5	5.438079309	1	0	46	NA
2014	80	3255	high	forest	high forest	1	NA	1	NA	5	1.609437912	0	NA	NA	veg	0	0	0	0	0	NA	0	0	0	NA
2014	81	3255	high	forest	high forest	0	4	4	30	84	5.81711116	1	17.11864407	0.125	flow	2	0.477121255	0	6	6	6.148468296	1	28	78	NA
2014	82	3255	high	forest	high forest	2	3	5	22	57	5.65248918	1	17.11864407	0.125	flow	3	0.602059991	5	2	7	6.340359304	1	19	81	NA
2014	83	3255	high	forest	high forest	0	12	12	29	74	6.788971743	1	17.11864407	0.125	flow	15	1.204119983	4	7	11	6.828712072	1	28	84	NA
2014	84	3255	high	forest	high forest	1	NA	1	NA	20	2.995732274	0	NA	NA	veg	12.5	1.130333768	1	0	1	2.708050201	1	0	15	NA
2014	85	3255	high	forest	high forest	2	8	10	30	72	6.579251212	1	17.11864407	0.125	flow	22.5	1.371067862	4	5	9	6.751101469	1	25	95	NA
2014	87	3255	high	forest	high forest	1	NA	1	NA	10	2.302585093	0	NA	NA	veg	0	0	3	1	4	5.545177444	1	14	64	NA
2014	88	3255	high	forest	high forest	1	1	2	21	65	4.86753445	1	17.11864407	0.125	flow	1.5	0.397940009	0	3	3	5.192956851	1	20	60	NA
2014	89	3255	high	forest	high forest	2	1	3	22	55	5.105945474	1	17.11864407	0.125	flow	3.5	0.653212514	1	1	2	4.158883083	1	11	32	NA
2014	90	3255	high	forest	high forest	3	NA	3	NA	9	3.295836866	0	NA	NA	veg	0	0	1	0	1	3.091042453	1	0	22	NA
2014	91	3255	high	forest	high forest	0	8	8	20	50	5.991464547	1	17.11864407	0.125	flow	5.5	0.812913357	1	9	10	6.697034248	1	31	81	NA
2014	92	3255	high	forest	high forest	0	4	4	20	60	5.480638923	1	17.11864407	0.125	flow	1	0.301029996	0	6	6	6.173786104	1	22	80	NA
2014	93	3255	high	forest	high forest	0	4	4	30	75	5.703782475	1	17.11864407	0.125	flow	0	0	0	4	4	5.620400866	1	23	69	NA
2014	94	3255	high	forest	high forest	0	4	4	20	73	5.676753802	1	17.11864407	0.125	flow	3.5	0.653212514	0	5	5	6.646390515	1	32	154	NA
2014	95	3255	high	forest	high forest	2	1	3	34	96	5.66296048	1	17.11864407	0.125	flow	3	0.602059991	1	4	5	6.142037406	1	23	93	NA
2014	96	3255	high	forest	high forest	0	3	3	14	64	5.257495372	1	17.11864407	0.125	flow	0	0	0	2	2	5.429345629	1	32	114	NA
2014	97	3255	high	forest	high forest	0	5	5	14	64	5.768320996	1	17.11864407	0.125	flow	3	0.602059991	0	4	4	6.253828812	1	37	130	NA
2014	98	3255	high	forest	high forest	0	1	1	6	40	3.688879454	1	17.11864407	0.125	flow	2.5	0.544068044	0	1	1	5.010635294	1	34	150	NA
2014	99	3255	high	forest	high forest	0	3	3	6	22	4.189654742	1	17.11864407	0.125	flow	2.5	0.544068044	0	5	5	5.926926026	1	26	75	NA
2014	100	3255	high	forest	high forest	5	4	9	17	50	6.109247583	1	17.11864407	0.125	flow	8	0.954242509	5	3	8	6.473890696	1	33	81	NA
2014	101	3255	high	forest	high forest	1	NA	1	NA	5	1.609437912	0	NA	NA	veg	2	0.477121255	1	0	1	1.945910149	1	0	7	NA
2014	102	3255	high	forest	high forest	1	NA	1	NA	6	1.791759469	0	NA	NA	veg	4	0.698970004	7	0	7	5.347107531	1	0	30	NA
2014	103	3255	high	forest	high forest	0	4	4	20	70	5.634789603	1	17.11864407	0.125	flow	3.5	0.653212514	2	8	10	7.003065459	1	31	110	NA
2014	104	3255	high	forest	high forest	5	NA	5	NA	29	4.976733742	0	NA	NA	veg	1	0.301029996	3	3	6	5.869296913	1	18	59	NA
2014	105	3255	high	forest	high forest	0	3	3	22	89	5.587248658	1	17.11864407	0.125	flow	2.5	0.544068044	2	4	6	6.802394763	1	18	150	NA
2014	106	3255	high	forest	high forest	NA	NA	NA	NA	NA	NA	NA	NA	NA	NA	NA	NA	0	14	14	7.357556201	1	49	112	NA
2014	107	3255	high	forest	high forest	9	6	15	26	72	6.98471632	1	17.11864407	0.125	flow	42	1.633468456	3	5	8	6.622736324	1	26	94	NA
2014	110	3255	high	forest	high forest	1	NA	1	NA	3	1.098612289	0	NA	NA	veg	3	0.602059991	0	0	0	NA	0	0	0	NA
2014	111	3255	high	forest	high forest	1	NA	1	NA	4	1.386294361	0	NA	NA	veg	6.5	0.875061263	0	0	0	NA	0	0	0	NA
2014	113	3255	high	forest	high forest	1	NA	1	NA	3	1.098612289	0	NA	NA	veg	0	0	6	2	8	6.342121419	1	13	71	NA
2014	115	3255	high	forest	high forest	1	NA	1	NA	3	1.098612289	0	NA	NA	veg	2	0.477121255	6	1	7	6.530877628	1	9	98	NA
2014	116	3255	high	forest	high forest	0	3	3	19	49	4.990432587	1	17.11864407	0.125	flow	1.5	0.397940009	1	3	4	6.068425588	1	42	108	NA
2014	117	3255	high	forest	high forest	1	3	4	31	79	5.755742214	1	17.11864407	0.125	flow	3	0.602059991	1	17	18	7.495541944	1	48	100	NA
2014	118	3255	high	forest	high forest	1	1	2	26	54	4.682131227	1	17.11864407	0.125	flow	3	0.602059991	0	1	1	4.394449155	1	33	81	NA
2014	119	3255	high	forest	high forest	0	4	4	28	50	5.298317367	1	17.11864407	0.125	flow	2.5	0.544068044	0	0	0	NA	0	0	0	NA
2014	120	3255	high	forest	high forest	1	8	9	13	82	6.603943825	1	17.11864407	0.125	flow	2.5	0.544068044	3	0	3	5.010635294	1	0	50	NA
2014	121	3255	high	forest	high forest	1	NA	1	NA	23	3.135494216	0	NA	NA	veg	7.5	0.929418926	2	0	2	4.060443011	1	0	29	NA
2014	123	3255	high	forest	high forest	1	3	4	20	64	5.545177444	1	17.11864407	0.125	flow	0	0	0	5	5	6.253828812	1	32	104	NA
2014	124	3255	high	forest	high forest	0	4	4	19	73	5.676753802	1	17.11864407	0.125	flow	1	0.301029996	0	3	3	5.429345629	1	11	76	NA
2014	125	3255	high	forest	high forest	0	4	4	16	73	5.676753802	1	17.11864407	0.125	flow	0	0	2	5	7	6.599870499	1	24	105	NA
2014	126	3255	high	forest	high forest	1	NA	1	NA	35	3.555348061	0	NA	NA	veg	2	0.477121255	0	4	4	6.086774727	1	35	110	NA
2014	127	3255	high	forest	high forest	1	NA	1	NA	5	1.609437912	0	NA	NA	veg	0	0	1	0	1	2.48490665	1	0	12	NA
2014	129	3255	high	forest	high forest	1	NA	1	NA	5	1.609437912	0	NA	NA	veg	0.5	0.176091259	0	0	0	NA	0	0	0	NA
2014	130	3255	high	forest	high forest	1	NA	1	NA	20	2.995732274	0	NA	NA	veg	3	0.602059991	0	1	1	3.044522438	1	20	21	NA
2014	131	3255	high	forest	high forest	2	NA	2	NA	15	3.401197382	0	NA	NA	veg	9.5	1.021189299	1	4	5	5.598421959	1	19	54	NA
2014	132	3255	high	forest	high forest	1	2	3	30	63	5.241747015	1	17.11864407	0.125	flow	2.5	0.544068044	1	3	4	5.81711116	1	35	84	NA
2014	134	3255	high	forest	high forest	1	4	5	34	75	5.926926026	1	17.11864407	0.125	flow	0.5	0.176091259	2	4	6	6.269096284	1	33	88	NA
2014	135	3255	high	forest	high forest	0	11	11	34	84	6.828712072	1	17.11864407	0.125	flow	2.5	0.544068044	3	2	5	5.736572297	1	15	62	NA
2014	136	3255	high	forest	high forest	0	10	10	32	80	6.684611728	1	12.38	0.25	flow	4.5	0.740362689	0	0	0	NA	0	0	0	NA
2014	138	3255	high	forest	high forest	NA	NA	NA	NA	NA	NA	NA	NA	NA	NA	NA	NA	4	0	4	5.298317367	1	0	50	NA
2014	139A	3255	high	forest	high forest	1	NA	1	NA	4	1.386294361	0	NA	NA	veg	2.5	0.544068044	2	0	2	2.995732274	1	0	10	NA
2014	140A	3255	high	forest	high forest	NA	NA	NA	NA	NA	NA	NA	NA	NA	NA	0	0	3	0	3	3.295836866	1	0	9	NA
2014	141A	3255	high	forest	high forest	1	NA	1	NA	3	1.098612289	0	NA	NA	veg	0	0	0	9	9	6.431331082	1	26	69	NA
2014	144	3255	high	forest	high forest	1	4	5	30	60	5.703782475	1	12.38	0.25	flow	0.5	0.176091259	0	4	4	5.886104031	1	42	90	NA
2014	147	3255	high	forest	high forest	1	NA	1	NA	3	1.098612289	0	NA	NA	veg	0	0	0	2	2	5.214935758	1	34	92	NA
2014	148	3255	high	forest	high forest	1	NA	1	NA	4	1.386294361	0	NA	NA	veg	0	0	0	13	13	7.097548851	1	40	93	NA
2014	149	3255	high	forest	high forest	5	8	13	33	85	7.007600614	1	12.38	0.25	flow	7	0.903089987	0	2	2	5.634789603	1	88	140	NA
2014	181	3255	high	forest	high forest	0	32	32	32	92	7.98752448	1	12.38	0.25	flow	NA	NA	0	7	7	6.821107472	1	52	131	NA
2014	182	3255	high	forest	high forest	0	6	6	24	78	6.148468296	1	12.38	0.25	flow	4.5	0.740362689	2	8	10	6.927557906	1	31	102	NA
2014	183	3255	high	forest	high forest	0	8	8	32	84	6.510258341	1	12.38	0.25	flow	NA	NA	0	6	6	6.674561392	1	42	132	NA
2014	235	3255	high	forest	high forest	1	22	23	45	96	7.699842407	1	12.38	0.25	flow	5	0.77815125	0	28	28	8.085794701	1	23	116	NA
2014	236	3255	high	forest	high forest	0	12	12	53	111	7.194436851	1	12.38	0.25	flow	5	0.77815125	0	10	10	7.003065459	1	46	110	NA
2014	237	3255	high	forest	high forest	0	5	5	33	98	6.194405391	1	12.38	0.25	flow	3	0.602059991	10	5	15	7.038783541	1	30	76	NA
2014	238	3255	high	forest	high forest	6	15	21	22	64	7.203405521	1	12.38	0.25	flow	1.5	0.397940009	18	13	31	7.724446646	1	26	73	NA
2014	239	3255	high	forest	high forest	0	5	5	27	79	5.978885765	1	12.38	0.25	flow	3	0.602059991	0	10	10	6.70930434	1	32	82	NA
2014	240	3255	high	forest	high forest	0	17	17	36	89	7.321849714	1	12.38	0.25	flow	3.5	0.653212514	0	25	25	7.772752716	1	35	95	NA
2014	1	3222	high	open	high open	4	NA	4	NA	29	4.753590191	0	NA	NA	veg	43.5	1.648360011	0	0	0	NA	0	0	0	NA
2014	2	3222	high	open	high open	0	5	5	19	57	5.65248918	1	12.38	0.25	flow	12.5	1.130333768	0	0	0	NA	0	0	0	NA
2014	3	3222	high	open	high open	2	NA	2	NA	14	3.33220451	0	NA	NA	veg	25	1.414973348	2	0	2	3.63758616	1	NA	19	NA
2014	4	3222	high	open	high open	1	NA	1	NA	7	1.945910149	0	NA	NA	veg	30	1.491361694	2	0	2	3.17805383	1	0	12	NA
2014	5	3222	high	open	high open	1	NA	1	NA	4	1.386294361	0	NA	NA	veg	0	0	0	0	0	NA	0	0	0	NA
2014	7	3222	high	open	high open	0	42	42	19	69	7.971776123	1	12.38	0.25	flow	34.5	1.550228353	0	56	56	7.976595409	1	23	52	NA
2014	8	3222	high	open	high open	0	2	2	17	51	4.624972813	1	12.38	0.25	flow	1.5	0.397940009	0	4	4	5.634789603	1	30	70	NA
2014	10	3222	high	open	high open	1	NA	1	NA	7	1.945910149	0	NA	NA	veg	3	0.602059991	1	0	1	2.397895273	1	0	11	NA
2014	11	3222	high	open	high open	1	NA	1	NA	10	2.302585093	0	NA	NA	veg	7.5	0.929418926	4	3	7	6.120297419	1	14	65	NA
2014	12	3222	high	open	high open	1	NA	1	NA	6	1.791759469	0	NA	NA	veg	1.5	0.397940009	2	3	5	5.438079309	1	8	46	NA
2014	13	3222	high	open	high open	1	NA	1	NA	6	1.791759469	0	NA	NA	veg	4.5	0.740362689	2	0	2	4.127134385	1	0	31	NA
2014	14	3222	high	open	high open	1	NA	1	NA	10	2.302585093	0	NA	NA	veg	5.5	0.812913357	1	3	4	5.257495372	1	10	48	NA
2014	15	3222	high	open	high open	1	NA	1	NA	14	2.63905733	0	NA	NA	veg	59.5	1.781755375	2	4	6	5.743003188	1	13	52	NA
2014	16	3222	high	open	high open	3	NA	3	NA	19	4.043051268	0	NA	NA	veg	4.5	0.740362689	2	0	2	3.688879454	1	0	20	NA
2014	17	3222	high	open	high open	0	1	1	3	20	2.995732274	1	12.38	0.25	flow	22	1.361727836	1	0	1	2.944438979	1	0	19	NA
2014	18	3222	high	open	high open	2	NA	2	NA	20	3.688879454	0	NA	NA	veg	24	1.397940009	2	0	2	3.688879454	1	0	20	NA
2014	19	3222	high	open	high open	2	1	3	15	44	4.882801923	1	12.38	0.25	flow	4	0.698970004	8	1	9	5.752572639	1	4	35	NA
2014	23	3222	high	open	high open	1	NA	1	NA	9	2.197224577	0	NA	NA	veg	22.5	1.371067862	2	0	2	3.17805383	1	0	12	NA
2014	24	3222	high	open	high open	2	26	28	22	65	7.50659178	1	12.38	0.25	flow	8	0.954242509	6	30	36	7.757906208	1	23	65	NA
2014	28	3222	high	open	high open	1	NA	1	NA	4	1.386294361	0	NA	NA	veg	1.5	0.397940009	0	0	0	NA	0	0	0	NA
2014	29	3222	high	open	high open	1	NA	1	NA	6	1.791759469	0	NA	NA	veg	0.5	0.176091259	0	15	15	7.323170718	1	35	101	NA
2014	30	3222	high	open	high open	7	NA	7	NA	20	4.941642423	0	NA	NA	veg	3	0.602059991	8	0	8	5.257495372	1	0	24	NA
2014	32	3222	high	open	high open	1	NA	1	NA	5	1.609437912	0	NA	NA	veg	0	0	4	2	6	5.886104031	1	20	60	NA
2014	35	3222	high	open	high open	9	10	19	28	62	7.071573364	1	12.38	0.25	flow	5	0.77815125	2	6	8	6.704414355	1	40	102	NA
2014	36	3222	high	open	high open	1	NA	1	NA	10	2.302585093	0	NA	NA	veg	0	0	2	0	2	4.564348191	1	0	48	NA
2014	38	3222	high	open	high open	5	16	21	10	46	6.873163834	1	12.38	0.25	flow	6.5	0.875061263	0	6	6	6.068425588	1	18	72	NA
2014	39	3222	high	open	high open	9	6	15	20	47	6.558197803	1	12.38	0.25	flow	24.5	1.40654018	0	4	4	5.545177444	1	28	64	NA
2014	40	3222	high	open	high open	2	NA	2	NA	22	3.784189634	0	NA	NA	veg	28	1.462397998	3	0	3	4.624972813	1	0	34	NA
2014	41	3222	high	open	high open	7	3	10	14	38	5.940171253	1	12.38	0.25	flow	22.5	1.371067862	2	4	6	6.222576268	1	24	84	NA
2014	42	3222	high	open	high open	3	19	22	25	93	7.623641947	1	12.38	0.25	flow	18.5	1.290034611	0	0	0	NA	0	0	0	NA
2014	43	3222	high	open	high open	NA	NA	NA	NA	NA	NA	NA	NA	NA	NA	NA	NA	2	22	24	7.77317368	1	27	99	NA
2014	44	3222	high	open	high open	0	14	14	14	49	6.530877628	1	12.38	0.25	flow	14.5	1.190331698	0	21	21	7.171656823	1	18	62	NA
2014	45	3222	high	open	high open	5	10	15	10	50	6.620073207	1	12.38	0.25	flow	19	1.301029996	0	1	1	3.63758616	1	6	38	NA
2014	47A	3222	high	open	high open	2	NA	2	NA	10	2.995732274	0	NA	NA	veg	0	0	1	4	5	5.438079309	1	11	46	NA
2014	48	3222	high	open	high open	3	NA	3	NA	38	4.736198448	0	NA	NA	veg	3.5	0.653212514	2	6	8	6.643789733	1	21	96	NA
2014	50	3222	high	open	high open	16	8	24	10	51	7.109879463	1	12.38	0.25	flow	18.5	1.290034611	0	5	5	6.063785209	1	21	86	NA
2014	51	3222	high	open	high open	1	NA	1	NA	7	1.945910149	0	NA	NA	veg	0	0	4	0	4	5.257495372	1	0	48	NA
2014	52	3222	high	open	high open	0	18	18	20	52	6.841615476	1	12.38	0.25	flow	1.5	0.397940009	0	4	4	5.768320996	1	30	80	NA
2014	54	3222	high	open	high open	2	3	5	18	48	5.480638923	1	12.38	0.25	flow	21	1.342422681	3	2	5	5.298317367	1	10	40	NA
2014	55	3222	high	open	high open	2	2	4	10	31	4.820281566	1	12.38	0.25	flow	4.5	0.740362689	6	4	10	6.234410726	1	13	51	NA
2014	56	3222	high	open	high open	5	9	14	26	60	6.733401892	1	12.38	0.25	flow	0	0	0	17	17	7.137278437	1	30	74	NA
2014	57	3222	high	open	high open	2	4	6	13	35	5.347107531	1	12.38	0.25	flow	5.5	0.812913357	3	4	7	5.857933154	1	15	50	NA
2014	58	3222	high	open	high open	7	1	8	12	48	5.950642553	1	12.38	0.25	flow	13	1.146128036	4	4	8	6.173786104	1	20	60	NA
2014	59	3222	high	open	high open	1	4	5	22	52	5.560681631	1	12.38	0.25	flow	0	0	0	4	4	5.513428746	1	18	62	NA
2014	61	3222	high	open	high open	1	NA	1	NA	15	2.708050201	0	NA	NA	veg	0	0	0	0	0	NA	0	0	0	NA
2014	63	3222	high	open	high open	1	NA	1	NA	30	3.401197382	0	NA	NA	veg	1.5	0.397940009	2	0	2	4.382026635	1	0	40	NA
2014	65	3222	high	open	high open	0	6	6	19	44	5.575949103	1	12.38	0.25	flow	36	1.568201724	0	9	9	6.204557763	1	23	55	NA
2014	66	3222	high	open	high open	2	NA	2	NA	19	3.63758616	0	NA	NA	veg	0.5	0.176091259	2	0	2	4.094344562	1	0	30	NA
2014	68	3222	high	open	high open	1	NA	1	NA	6	1.791759469	0	NA	NA	veg	0	0	0	0	0	NA	0	0	0	NA
2014	70	3222	high	open	high open	1	NA	1	NA	36	3.583518938	0	NA	NA	veg	22.5	1.371067862	0	0	0	NA	0	0	0	NA
2014	71	3222	high	open	high open	0	13	13	8	41	6.278521424	1	12.38	0.25	flow	29	1.477121255	4	13	17	6.927557906	1	17	60	NA
2014	72	3222	high	open	high open	0	8	8	15	69	6.313548046	1	12.38	0.25	flow	10.5	1.06069784	2	15	17	7.007600614	1	13	65	NA
2014	73	3222	high	open	high open	3	NA	3	NA	24	4.276666119	0	NA	NA	veg	1.5	0.397940009	3	0	3	3.931825633	1	NA	17	NA
2014	74	3222	high	open	high open	1	NA	1	NA	25	3.218875825	0	NA	NA	veg	0	0	1	0	1	2.48490665	1	0	12	NA
2014	75	3222	high	open	high open	4	1	5	10	30	5.010635294	1	12.38	0.25	flow	28.5	1.469822016	1	0	1	2.708050201	1	0	15	NA
2014	76	3222	high	open	high open	1	NA	1	NA	16	2.772588722	0	NA	NA	veg	1.5	0.397940009	5	0	5	5.323009979	1	0	41	NA
2014	78	3222	high	open	high open	0	8	8	22	56	6.104793232	1	12.38	0.25	flow	25.5	1.423245874	3	14	17	7.007600614	1	15	65	NA
2014	79	3222	high	open	high open	0	23	23	18	52	7.086737935	1	12.38	0.25	flow	22.5	1.371067862	6	22	28	7.426549072	1	14	60	NA
2014	80	3222	high	open	high open	2	NA	2	NA	22	3.784189634	0	NA	NA	veg	42.5	1.638489257	1	0	1	2.995732274	1	NA	20	NA
2014	81	3222	high	open	high open	1	2	3	14	42	4.836281907	1	12.38	0.25	flow	1	0.301029996	4	2	6	6.040254711	1	47	70	NA
2014	82	3222	high	open	high open	1	NA	1	NA	22	3.091042453	0	NA	NA	veg	3	0.602059991	2	0	2	3.17805383	1	NA	12	NA
2014	83	3222	high	open	high open	4	3	7	21	73	6.23636959	1	12.38	0.25	flow	20.5	1.33243846	1	5	6	6.376726948	1	26	98	NA
2014	84	3222	high	open	high open	2	NA	2	NA	45	4.49980967	0	NA	NA	veg	40	1.612783857	4	0	4	5.123963979	1	0	42	NA
2014	85	3222	high	open	high open	12	NA	12	NA	40	6.173786104	0	NA	NA	veg	57	1.763427994	3	2	5	6.173786104	1	21	96	NA
2014	86	3222	high	open	high open	1	NA	1	NA	4	1.386294361	0	NA	NA	veg	0	0	1	0	1	3.663561646	1	NA	39	NA
2014	87	3222	high	open	high open	5	NA	5	NA	60	5.703782475	0	NA	NA	veg	36	1.568201724	3	7	10	6.507277712	1	11	67	NA
2014	88	3222	high	open	high open	23	NA	23	NA	78	7.492203043	0	NA	NA	veg	63	1.806179974	10	10	20	7.229838778	1	17	69	NA
2014	89	3222	high	open	high open	2	NA	2	NA	32	4.158883083	0	NA	NA	veg	17.5	1.267171728	2	12	14	7.192934221	1	18	95	NA
2014	90	3222	high	open	high open	13	NA	13	NA	50	6.476972363	0	NA	NA	veg	34	1.544068044	2	10	12	6.416732283	1	6	51	NA
2014	91	3222	high	open	high open	3	NA	3	NA	30	4.49980967	0	NA	NA	veg	4.5	0.740362689	2	2	4	4.753590191	1	5	29	NA
2014	92	3222	high	open	high open	0	5	5	13	68	5.828945618	1	12.38	0.25	flow	8	0.954242509	1	3	4	5.634789603	1	15	70	NA
2014	93	3222	high	open	high open	4	NA	4	NA	36	4.9698133	0	NA	NA	veg	36.5	1.574031268	3	0	3	4.317488114	1	0	25	NA
2014	94	3222	high	open	high open	13	3	16	14	60	6.866933284	1	12.38	0.25	flow	55	1.748188027	11	2	13	6.476972363	1	22	50	NA
2014	95	3222	high	open	high open	7	NA	7	NA	40	5.634789603	0	NA	NA	veg	7.5	0.929418926	5	0	5	5.416100402	1	0	45	NA
2014	96	3222	high	open	high open	6	NA	6	NA	32	5.257495372	0	NA	NA	veg	3.5	0.653212514	7	0	7	5.472270674	1	0	34	NA
2014	97	3222	high	open	high open	4	NA	4	NA	43	5.147494477	0	NA	NA	veg	22.5	1.371067862	5	0	5	5.416100402	1	0	45	NA
2014	98	3222	high	open	high open	34	1	35	1	46	7.383989458	1	12.38	0.25	flow	30	1.491361694	1	4	5	5.736572297	1	18	62	NA
2014	99	3222	high	open	high open	6	1	7	10	47	5.796057751	1	12.38	0.25	flow	8	0.954242509	3	3	6	5.886104031	1	25	60	NA
2014	100	3222	high	open	high open	0	1	1	5	36	3.583518938	1	12.38	0.25	flow	1	0.301029996	2	0	2	4.094344562	1	0	30	NA
2014	103	3222	high	open	high open	NA	NA	NA	NA	NA	NA	NA	NA	NA	NA	NA	NA	1	0	1	2.48490665	1	0	12	NA
2014	104	3222	high	open	high open	3	NA	3	NA	48	4.9698133	0	NA	NA	veg	9.5	1.021189299	2	3	5	6.120297419	1	22	91	NA
2014	105	3222	high	open	high open	5	NA	5	NA	36	5.192956851	0	NA	NA	veg	32.5	1.525044807	0	4	4	5.81711116	1	18	84	NA
2014	106	3222	high	open	high open	9	NA	9	NA	48	6.068425588	0	NA	NA	veg	36	1.568201724	7	2	9	6.942156706	1	42	115	NA
2014	107	3222	high	open	high open	5	NA	5	NA	25	4.828313737	0	NA	NA	veg	8	0.954242509	5	0	5	5.598421959	1	0	54	NA
2014	108	3222	high	open	high open	2	NA	2	NA	38	4.33073334	0	NA	NA	veg	8.5	0.977723605	1	3	4	5.605802066	1	21	68	NA
2014	109	3222	high	open	high open	9	5	14	13	88	7.116394144	1	12.38	0.25	flow	21	1.342422681	2	14	16	6.977281342	1	5	67	NA
2014	110	3222	high	open	high open	4	NA	4	NA	33	4.882801923	0	NA	NA	veg	3	0.602059991	3	0	3	5.123963979	1	0	56	NA
2014	111	3222	high	open	high open	7	NA	7	NA	46	5.774551546	0	NA	NA	veg	8	0.954242509	3	2	5	6.214608098	1	24	100	NA
2014	112	3222	high	open	high open	2	NA	2	NA	30	4.094344562	0	NA	NA	veg	24.5	1.40654018	3	0	3	4.736198448	1	0	38	NA
2014	113	3222	high	open	high open	8	3	11	5	25	5.616771098	1	17.08823529	0.195	flow	20	1.322219295	0	0	0	NA	0	0	0	NA
2014	114	3222	high	open	high open	2	NA	2	NA	19	3.63758616	0	NA	NA	veg	2.5	0.544068044	0	0	0	NA	0	0	0	NA
2014	115	3222	high	open	high open	0	3	3	5	29	4.465908119	1	17.08823529	0.195	flow	4.5	0.740362689	8	2	10	6.214608098	1	28	50	NA
2014	120	3222	high	open	high open	1	NA	1	NA	15	2.708050201	0	NA	NA	veg	1.5	0.397940009	2	0	2	3.401197382	1	0	15	NA
2014	121	3222	high	open	high open	4	2	6	5	23	4.927253685	1	17.08823529	0.195	flow	9	1	3	3	6	5.402677382	1	9	37	NA
2014	122	3222	high	open	high open	1	1	2	11	37	4.304065093	1	17.08823529	0.195	flow	3.5	0.653212514	0	3	3	4.812184355	1	19	41	NA
2014	123	3222	high	open	high open	5	NA	5	NA	31	5.043425117	0	NA	NA	veg	3	0.602059991	4	0	4	4.852030264	1	0	32	NA
2014	124	3222	high	open	high open	4	NA	4	NA	22	4.477336814	0	NA	NA	veg	4	0.698970004	4	0	4	4.521788577	1	0	23	NA
2014	125	3222	high	open	high open	3	1	4	20	35	4.941642423	1	17.08823529	0.195	flow	2	0.477121255	4	0	4	4.718498871	1	0	28	NA
2014	126	3222	high	open	high open	1	1	2	4	30	4.094344562	1	17.08823529	0.195	flow	2	0.477121255	2	0	2	3.583518938	1	0	18	NA
2014	127	3222	high	open	high open	3	2	5	17	44	5.393627546	1	17.08823529	0.195	flow	18.5	1.290034611	5	0	5	5.164785974	1	0	35	NA
2014	128	3222	high	open	high open	8	NA	8	NA	26	5.33753808	0	NA	NA	veg	8.5	0.977723605	0	3	3	4.836281907	1	16	42	NA
2014	129	3222	high	open	high open	2	1	3	4	28	4.430816799	1	17.08823529	0.195	flow	1.5	0.397940009	2	0	2	4.127134385	1	0	31	NA
2014	131	3222	high	open	high open	5	NA	5	NA	35	5.164785974	0	NA	NA	veg	5.5	0.812913357	2	0	2	4.025351691	1	0	28	NA
2014	132	3222	high	open	high open	3	1	4	4	24	4.564348191	1	17.08823529	0.195	flow	1.5	0.397940009	0	0	0	NA	0	0	0	NA
2014	133	3222	high	open	high open	NA	NA	NA	NA	NA	NA	NA	NA	NA	NA	NA	NA	1	0	1	2.708050201	1	0	15	NA
2014	134	3222	high	open	high open	4	1	5	7	26	4.86753445	1	17.08823529	0.195	flow	24.5	1.40654018	3	0	3	3.931825633	1	0	17	NA
2014	135	3222	high	open	high open	4	18	22	23	55	7.098375639	1	17.08823529	0.195	flow	4	0.698970004	4	10	14	6.887552572	1	34	70	NA
2014	136	3222	high	open	high open	1	NA	1	NA	7	1.945910149	0	NA	NA	veg	0	0	0	0	0	NA	0	0	0	NA
2014	138	3222	high	open	high open	4	2	6	9	41	5.505331536	1	17.08823529	0.195	flow	6.5	0.875061263	3	9	12	6.396929655	1	20	50	NA
2014	139	3222	high	open	high open	3	7	10	28	65	6.476972363	1	17.08823529	0.195	flow	40.5	1.618048097	3	2	5	5.598421959	1	22	54	NA
2014	140	3222	high	open	high open	1	NA	1	NA	12	2.48490665	0	NA	NA	veg	43	1.643452676	2	0	2	3.401197382	1	0	15	NA
2014	141	3222	high	open	high open	2	NA	2	NA	12	3.17805383	0	NA	NA	veg	23	1.380211242	3	0	3	3.583518938	1	0	12	NA
2014	143	3222	high	open	high open	2	NA	2	NA	5	2.302585093	0	NA	NA	veg	3	0.602059991	0	0	0	NA	0	0	0	NA
2014	144	3222	high	open	high open	8	9	17	17	47	6.683360946	1	17.08823529	0.195	flow	10.5	1.06069784	5	7	12	6.396929655	1	20	50	NA
2014	145	3222	high	open	high open	2	NA	2	NA	30	4.094344562	0	NA	NA	veg	2.5	0.544068044	3	0	3	4.59511985	1	0	33	NA
2014	146	3222	high	open	high open	4	NA	4	NA	25	4.605170186	0	NA	NA	veg	3	0.602059991	5	0	5	5.010635294	1	0	30	NA
2014	147	3222	high	open	high open	4	18	22	17	54	7.0800265	1	12.38	0.25	flow	11	1.079181246	8	12	20	7.090076836	1	21	60	NA
2014	148	3222	high	open	high open	5	3	8	8	45	5.886104031	1	12.38	0.25	flow	6.5	0.875061263	5	4	9	6.445719819	1	25	70	NA
2014	149	3222	high	open	high open	5	2	7	4	47	5.796057751	1	12.38	0.25	flow	3	0.602059991	0	4	4	5.393627546	1	18	55	NA
2014	150	3222	high	open	high open	5	1	6	4	39	5.455321115	1	12.38	0.25	flow	9.5	1.021189299	0	5	5	5.480638923	1	16	48	NA
2014	241	3222	high	open	high open	32	NA	32	NA	62	7.592870288	0	NA	NA	veg	22	1.361727836	2	4	6	6.186208624	1	21	81	NA
2014	242	3222	high	open	high open	0	4	4	14	43	5.147494477	1	12.38	0.25	flow	3	0.602059991	3	5	8	6.298949247	1	17	68	NA
2014	243	3222	high	open	high open	6	6	12	15	49	6.376726948	1	17.08823529	0.195	flow	16	1.230448921	0	6	6	6.406879986	1	32	101	NA
2014	244	3222	high	open	high open	0	3	3	26	57	5.141663557	1	17.08823529	0.195	flow	NA	NA	0	11	11	6.908754779	1	28	91	NA
2014	245	3222	high	open	high open	0	23	23	14	52	7.086737935	1	17.08823529	0.195	flow	4.5	0.740362689	3	5	8	6.253828812	1	12	65	NA
2014	246	3222	high	open	high open	0	12	12	9	36	6.068425588	1	17.08823529	0.195	flow	3	0.602059991	2	7	9	6.068425588	1	8	48	NA
2014	247	3222	high	open	high open	1	2	3	15	43	4.859812404	1	17.08823529	0.195	flow	1.5	0.397940009	0	6	6	5.723585102	1	16	51	NA
2014	248	3222	high	open	high open	0	36	36	9	40	7.272398393	1	17.08823529	0.195	flow	17	1.255272505	0	13	13	6.995766156	1	23	84	NA
2014	249	3222	high	open	high open	0	19	19	15	48	6.81563999	1	17.08823529	0.195	flow	22.5	1.371067862	4	6	10	6.937314081	1	42	103	NA
2014	250	3222	high	open	high open	0	48	48	20	57	7.914252279	1	17.08823529	0.195	flow	18.5	1.290034611	4	0	4	5.257495372	1	0	48	NA
2014	251	3222	high	open	high open	0	36	36	20	60	7.677863501	1	17.08823529	0.195	flow	NA	NA	2	8	10	6.866933284	1	24	96	NA
2014	252	3222	high	open	high open	6	11	17	10	40	6.522092798	1	17.08823529	0.195	flow	NA	NA	0	4	4	5.545177444	1	9	64	NA
2014	253	3222	high	open	high open	11	NA	11	NA	52	6.349138991	0	NA	NA	veg	41.5	1.62838893	0	5	5	6.075346031	1	21	87	NA
2014	254	3222	high	open	high open	14	NA	14	NA	34	6.165417854	0	NA	NA	veg	38	1.591064607	4	0	4	5.214935758	1	0	46	NA
2014	255	3222	high	open	high open	3	4	7	10	35	5.501258211	1	17.08823529	0.195	flow	9	1	3	7	10	6.646390515	1	14	77	NA
2014	3	2677	low	forest	low forest	0	5	5	19	105	6.263398263	1	17.08823529	0.195	flow	6	0.84509804	1	0	1	3.931825633	1	0	51	NA
2014	6	2677	low	forest	low forest	NA	NA	NA	NA	NA	NA	NA	NA	NA	NA	NA	NA	7	0	7	6.165417854	1	0	68	NA
2014	7A	2677	low	forest	low forest	0	3	3	NA	70	5.347107531	1	17.08823529	0.195	flow	4	0.698970004	0	0	0	NA	0	0	0	NA
2014	8A	2677	low	forest	low forest	NA	NA	NA	NA	NA	NA	NA	NA	NA	NA	NA	NA	4	3	7	6.040254711	1	5	60	NA
2014	9	2677	low	forest	low forest	0	3	3	1	60	5.192956851	1	17.08823529	0.195	flow	5	0.77815125	1	0	1	3.663561646	1	0	39	NA
2014	11	2677	low	forest	low forest	0	4	4	26	108	6.068425588	1	17.08823529	0.195	flow	5	0.77815125	4	3	7	6.618738984	1	7	107	NA
2014	12	2677	low	forest	low forest	0	4	4	13	87	5.85220248	1	17.08823529	0.195	flow	10	1.041392685	0	0	0	NA	0	0	0	NA
2014	14A	2677	low	forest	low forest	0	2	2	4	51	4.624972813	1	17.08823529	0.195	flow	2.5	0.544068044	0	0	0	NA	0	0	0	NA
2014	15	2677	low	forest	low forest	0	5	5	10	85	6.052089169	1	17.08823529	0.195	flow	8.5	0.977723605	5	2	7	6.376726948	1	3	84	NA
2014	19	2677	low	forest	low forest	0	3	3	14	78	5.455321115	1	17.08823529	0.195	flow	0.5	0.176091259	3	3	6	6.234410726	1	18	85	NA
2014	29	2677	low	forest	low forest	0	1	1	6	84	4.430816799	1	17.08823529	0.195	flow	4.5	0.740362689	0	0	0	NA	0	0	0	NA
2014	43	2677	low	forest	low forest	0	2	2	9	58	4.753590191	1	17.08823529	0.195	flow	6.5	0.875061263	0	0	0	NA	0	0	0	NA
2014	44	2677	low	forest	low forest	0	2	2	23	87	5.159055299	1	17.08823529	0.195	flow	23.5	1.389166084	0	4	4	5.828945618	1	18	85	NA
2014	45	2677	low	forest	low forest	NA	NA	NA	NA	NA	NA	NA	NA	NA	NA	NA	NA	4	3	7	6.120297419	1	13	65	NA
2014	46	2677	low	forest	low forest	3	1	4	3	48	5.257495372	1	17.08823529	0.195	flow	8.5	0.977723605	3	5	8	6.633318433	1	25	95	NA
2014	47	2677	low	forest	low forest	0	1	1	2	52	3.951243719	1	17.08823529	0.195	flow	6.5	0.875061263	2	1	3	5.010635294	1	10	50	NA
2014	48	2677	low	forest	low forest	4	NA	4	0	70	5.634789603	0	NA	NA	veg	10.5	1.06069784	0	0	0	NA	0	0	0	NA
2014	49	2677	low	forest	low forest	2	NA	2	0	49	4.584967479	0	NA	NA	veg	6.5	0.875061263	1	2	3	5.375278408	1	1	72	NA
2014	50	2677	low	forest	low forest	3	NA	3	0	49	4.990432587	0	NA	NA	veg	13	1.146128036	2	2	4	5.192956851	1	3	45	NA
2014	51	2677	low	forest	low forest	1	NA	1	0	46	3.828641396	0	NA	NA	veg	7	0.903089987	2	0	2	4.49980967	1	0	45	NA
2014	52	2677	low	forest	low forest	5	NA	5	0	67	5.814130532	0	NA	NA	veg	4.5	0.740362689	2	2	4	5.743003188	1	1	78	NA
2014	53	2677	low	forest	low forest	2	NA	2	0	54	4.682131227	0	NA	NA	veg	5.5	0.812913357	1	0	1	3.258096538	1	0	26	NA
2014	54	2677	low	forest	low forest	1	NA	1	0	69	4.234106505	0	NA	NA	veg	5.5	0.812913357	1	2	3	5.66296048	1	18	96	NA
2014	55	2677	low	forest	low forest	0	1	1	3	63	4.143134726	1	17.08823529	0.195	flow	10.5	1.06069784	2	1	3	4.9698133	1	8	48	NA
2014	56	2677	low	forest	low forest	1	NA	1	0	65	4.17438727	0	NA	NA	veg	12.5	1.130333768	2	0	2	4.382026635	1	0	40	NA
2014	58	2677	low	forest	low forest	0	3	3	NA	65	5.272999559	1	17.08823529	0.195	flow	4.5	0.740362689	2	1	3	5.068904202	1	1	53	NA
2014	59	2677	low	forest	low forest	0	4	4	NA	71	5.648974238	1	17.08823529	0.195	flow	17.5	1.267171728	3	1	4	5.703782475	1	4	75	NA
2014	60	2677	low	forest	low forest	0	1	1	4	60	4.094344562	1	17.08823529	0.195	flow	2	0.477121255	2	4	6	5.902633333	1	8	61	NA
2014	61	2677	low	forest	low forest	0	1	1	NA	32	3.465735903	1	17.08823529	0.195	flow	20	1.322219295	2	0	2	4.127134385	1	0	31	NA
2014	63	2677	low	forest	low forest	NA	NA	NA	NA	NA	NA	NA	NA	NA	NA	NA	NA	1	1	2	4.787491743	1	12	60	NA
2014	65	2677	low	forest	low forest	NA	NA	NA	NA	NA	NA	NA	NA	NA	NA	NA	NA	0	4	4	5.793013608	1	2	82	NA
2014	66	2677	low	forest	low forest	0	3	3	13	74	5.402677382	1	17.08823529	0.195	flow	10.5	1.06069784	0	4	4	5.375278408	1	9	54	NA
2014	67	2677	low	forest	low forest	4	5	9	20	92	6.719013154	1	17.08823529	0.195	flow	8.5	0.977723605	2	2	4	5.717027701	1	9	76	NA
2014	68	2677	low	forest	low forest	1	1	2	4	69	4.927253685	1	17.08823529	0.195	flow	14.5	1.190331698	3	0	3	5.272999559	1	0	65	NA
2014	69	2677	low	forest	low forest	0	3	3	22	80	5.480638923	1	17.08823529	0.195	flow	11	1.079181246	0	2	2	5.135798437	1	17	85	NA
2014	70	2677	low	forest	low forest	2	4	6	19	97	6.366470448	1	17.08823529	0.195	flow	10.5	1.06069784	0	7	7	6.499787041	1	13	95	NA
2014	71	2677	low	forest	low forest	1	4	5	20	115	6.354370041	1	17.08823529	0.195	flow	10.5	1.06069784	1	4	5	6.142037406	1	16	93	NA
2014	72	2677	low	forest	low forest	0	4	4	3	78	5.743003188	1	17.08823529	0.195	flow	12.5	1.130333768	0	4	4	5.805134969	1	23	83	NA
2014	73	2677	low	forest	low forest	0	4	4	5	64	5.545177444	1	17.08823529	0.195	flow	9	1	2	4	6	6.345636361	1	15	95	NA
2014	75	2677	low	forest	low forest	5	2	7	4	86	6.400257445	1	17.08823529	0.195	flow	14.5	1.190331698	5	0	5	5.298317367	1	0	40	NA
2014	76	2677	low	forest	low forest	0	2	2	7	69	4.927253685	1	17.08823529	0.195	flow	4.5	0.740362689	0	1	1	4.382026635	1	16	80	NA
2014	77	2677	low	forest	low forest	2	NA	2	0	49	4.584967479	0	NA	NA	veg	9	1	2	0	2	4.543294782	1	0	47	NA
2014	78	2677	low	forest	low forest	1	NA	1	NA	49	3.891820298	0	NA	NA	veg	3.5	0.653212514	2	0	2	4.605170186	1	0	50	NA
2014	79	2677	low	forest	low forest	0	3	3	17	83	5.517452896	1	17.08823529	0.195	flow	6	0.84509804	1	0	1	4.158883083	1	0	64	NA
2014	80	2677	low	forest	low forest	3	NA	3	0	73	5.38907173	0	NA	NA	veg	6.5	0.875061263	4	0	4	5.634789603	1	0	70	NA
2014	81	2677	low	forest	low forest	3	NA	3	0	66	5.288267031	0	NA	NA	veg	4.5	0.740362689	2	0	2	4.927253685	1	0	69	NA
2014	82	2677	low	forest	low forest	0	5	5	11	78	5.966146739	1	17.08823529	0.195	flow	8.5	0.977723605	4	0	4	5.147494477	1	0	43	NA
2014	83	2677	low	forest	low forest	NA	NA	NA	NA	NA	NA	NA	NA	NA	NA	NA	NA	6	0	6	5.918893854	1	0	62	NA
2014	84	2677	low	forest	low forest	NA	NA	NA	NA	NA	NA	NA	NA	NA	NA	NA	NA	1	0	1	3.17805383	1	0	24	NA
2014	85	2677	low	forest	low forest	7	NA	7	0	83	6.364750757	0	NA	NA	veg	16.5	1.243038049	5	2	7	6.315358002	1	3	79	NA
2014	86	2677	low	forest	low forest	1	NA	1	NA	27	3.295836866	0	NA	NA	veg	16	1.230448921	0	0	0	NA	0	0	0	NA
2014	87	2677	low	forest	low forest	4	9	13	14	91	7.075808864	1	17.08823529	0.195	flow	7.5	0.929418926	0	4	4	5.991464547	1	8	100	NA
2014	88	2677	low	forest	low forest	8	NA	8	0	92	6.601230119	0	NA	NA	veg	15.5	1.217483944	0	0	0	NA	0	0	0	NA
2014	90	2677	low	forest	low forest	0	1	1	NA	56	4.025351691	1	17.08823529	0.195	flow	3.5	0.653212514	2	0	2	4.736198448	1	0	57	NA
2014	92	2677	low	forest	low forest	2	NA	2	0	52	4.644390899	0	NA	NA	veg	4	0.698970004	2	1	3	5.272999559	1	5	65	NA
2014	93	2677	low	forest	low forest	0	7	7	12	85	6.388561406	1	36.91428571	0.25	flow	6.5	0.875061263	6	1	7	6.302618976	1	7	78	NA
2014	94	2677	low	forest	low forest	1	NA	1	0	65	4.17438727	0	NA	NA	veg	9.5	1.021189299	0	1	1	4.290459441	1	3	73	NA
2014	96	2677	low	forest	low forest	2	NA	2	0	41	4.406719247	0	NA	NA	veg	6	0.84509804	3	1	4	5.768320996	1	4	80	NA
2014	97	2677	low	forest	low forest	1	NA	1	0	28	3.33220451	0	NA	NA	veg	1.5	0.397940009	2	5	7	6.135564891	1	14	66	NA
2014	98	2677	low	forest	low forest	3	4	7	17	83	6.364750757	1	36.91428571	0.25	flow	10.5	1.06069784	0	6	6	6.29156914	1	21	90	NA
2014	99	2677	low	forest	low forest	3	1	4	6	72	5.66296048	1	36.91428571	0.25	flow	8.5	0.977723605	0	4	4	5.393627546	1	16	55	NA
2014	100	2677	low	forest	low forest	1	1	2	5	46	4.521788577	1	36.91428571	0.25	flow	3.5	0.653212514	1	0	1	4.094344562	1	0	60	NA
2014	101	2677	low	forest	low forest	1	NA	1	0	50	3.912023005	0	NA	NA	veg	1	0.301029996	3	0	3	4.787491743	1	0	40	NA
2014	102	2677	low	forest	low forest	8	NA	8	0	53	6.049733455	0	NA	NA	veg	11.5	1.096910013	0	0	0	NA	0	0	0	NA
2014	103	2677	low	forest	low forest	2	NA	2	0	46	4.521788577	0	NA	NA	veg	10	1.041392685	0	0	0	NA	0	0	0	NA
2014	104	2677	low	forest	low forest	42	NA	42	0	46	7.566311015	0	NA	NA	veg	13.5	1.161368002	0	0	0	NA	0	0	0	NA
2014	105	2677	low	forest	low forest	4	3	7	7	68	6.165417854	1	36.91428571	0.25	flow	4.5	0.740362689	0	0	0	NA	0	0	0	NA
2014	106	2677	low	forest	low forest	2	NA	2	0	26	3.951243719	0	NA	NA	veg	15.5	1.217483944	0	0	0	NA	0	0	0	NA
2014	107	2677	low	forest	low forest	1	NA	1	0	28	3.33220451	0	NA	NA	veg	4.5	0.740362689	0	0	0	NA	0	0	0	NA
2014	112	2677	low	forest	low forest	3	NA	3	0	28	4.430816799	0	NA	NA	veg	1.5	0.397940009	5	0	5	5.438079309	1	0	46	NA
2014	113	2677	low	forest	low forest	0	1	1	NA	23	3.135494216	1	36.91428571	0.25	flow	38	1.591064607	2	0	2	4.248495242	1	0	35	NA
2014	114	2677	low	forest	low forest	NA	NA	NA	NA	NA	NA	NA	NA	NA	NA	NA	NA	6	0	6	5.780743516	1	0	54	NA
2014	116	2677	low	forest	low forest	0	2	2	NA	43	4.454347296	1	36.91428571	0.25	flow	21.5	1.352182518	1	0	1	3.465735903	1	0	32	NA
2014	172	2677	low	forest	low forest	2	NA	2	NA	70	4.941642423	0	NA	NA	veg	NA	NA	0	3	3	5.480638923	1	30	80	NA
2014	174	2677	low	forest	low forest	0	2	2	29	73	4.983606622	1	36.91428571	0.25	flow	NA	NA	0	3	3	6.345636361	1	32	190	NA
2014	175	2677	low	forest	low forest	0	2	2	20	70	4.941642423	1	36.91428571	0.25	flow	NA	NA	0	3	3	5.375278408	1	23	72	NA
2014	176	2677	low	forest	low forest	2	2	4	20	72	5.66296048	1	36.91428571	0.25	flow	NA	NA	0	3	3	5.416100402	1	21	75	NA
2014	177	2677	low	forest	low forest	1	NA	1	NA	52	3.951243719	0	NA	NA	veg	NA	NA	2	0	2	4.382026635	1	NA	40	NA
2014	178	2677	low	forest	low forest	1	NA	1	NA	67	4.204692619	0	NA	NA	veg	NA	NA	2	0	2	4.941642423	1	NA	70	NA
2014	180	2677	low	forest	low forest	0	2	2	7	72	4.9698133	1	36.91428571	0.25	flow	NA	NA	0	3	3	5.416100402	1	10	75	NA
2014	181	2677	low	forest	low forest	0	2	2	2	70	4.941642423	1	36.91428571	0.25	flow	NA	NA	0	3	3	5.493061443	1	75	81	NA
2014	182	2677	low	forest	low forest	3	NA	3	NA	70	5.347107531	0	NA	NA	veg	NA	NA	2	0	2	4.912654886	1	NA	68	NA
2014	183	2677	low	forest	low forest	2	NA	2	NA	64	4.852030264	0	NA	NA	veg	NA	NA	2	0	2	4.941642423	1	NA	70	NA
2014	184	2677	low	forest	low forest	3	NA	3	NA	63	5.241747015	0	NA	NA	veg	NA	NA	2	0	2	4.86753445	1	0	65	NA
2014	185	2677	low	forest	low forest	2	NA	2	NA	68	4.912654886	0	NA	NA	veg	NA	NA	2	0	2	4.955827058	1	0	71	NA
2014	186	2677	low	forest	low forest	4	NA	4	NA	50	5.298317367	0	NA	NA	veg	NA	NA	2	0	2	4.941642423	1	0	70	NA
2014	187	2677	low	forest	low forest	5	1	6	2	47	5.641907071	1	36.91428571	0.25	flow	NA	NA	1	3	4	5.236441963	1	10	47	NA
2014	188	2677	low	forest	low forest	1	NA	1	NA	10	2.302585093	0	NA	NA	veg	NA	NA	2	0	2	3.401197382	1	0	15	NA
2014	189	2677	low	forest	low forest	1	NA	1	NA	22	3.091042453	0	NA	NA	veg	NA	NA	2	0	2	3.912023005	1	0	25	NA
2014	1	2664	low	open	low open	0	4	4	33	77	5.730099783	1	36.91428571	0.25	flow	9.5	1.021189299	3	3	6	5.996452089	1	19	67	NA
2014	3	2664	low	open	low open	0	2	2	32	84	5.123963979	1	37.77142857	0.465	flow	0.5	0.176091259	0	4	4	5.940171253	1	30	95	NA
2014	4	2664	low	open	low open	0	1	1	3	65	4.17438727	1	36.91428571	0.25	flow	2.5	0.544068044	0	4	4	6.086774727	1	31	110	NA
2014	5	2664	low	open	low open	0	4	4	19	116	6.139884552	1	36.91428571	0.25	flow	2.5	0.544068044	0	4	4	6.086774727	1	20	110	NA
2014	6	2664	low	open	low open	0	2	2	8	49	4.584967479	1	36.91428571	0.25	flow	3	0.602059991	0	8	8	6.883462586	1	34	122	NA
2014	9	2664	low	open	low open	NA	NA	NA	NA	NA	NA	NA	NA	NA	NA	NA	NA	0	5	5	6.620073207	1	44	150	NA
2014	10	2664	low	open	low open	0	4	4	9	44	5.170483995	1	36.91428571	0.25	flow	9	1	0	12	12	7.390181428	1	28	135	NA
2014	11	2664	low	open	low open	0	4	4	13	46	5.214935758	1	36.91428571	0.25	flow	10.5	1.06069784	0	5	5	6.336825731	1	42	113	NA
2014	12	2664	low	open	low open	0	3	3	16	115	5.843544417	1	36.91428571	0.25	flow	7	0.903089987	0	5	5	6.327936784	1	19	112	NA
2014	13	2664	low	open	low open	NA	NA	NA	NA	NA	NA	NA	NA	NA	NA	NA	NA	0	4	4	6.011267174	1	31	102	NA
2014	16	2664	low	open	low open	0	3	3	9	74	5.402677382	1	36.91428571	0.25	flow	3	0.602059991	2	0	2	4.941642423	1	9	70	NA
2014	18A	2664	low	open	low open	0	1	1	3	32	3.465735903	1	36.91428571	0.25	flow	0.5	0.176091259	2	0	2	4.477336814	1	0	44	NA
2014	19A	2664	low	open	low open	2	NA	2	NA	15	3.401197382	0	NA	NA	veg	2	0.477121255	1	0	1	4.094344562	1	5	60	NA
2014	20	2664	low	open	low open	0	4	4	13	27	4.682131227	1	36.91428571	0.25	flow	3.5	0.653212514	0	3	3	5.703782475	1	27	100	NA
2014	21	2664	low	open	low open	0	4	4	9	46	5.214935758	1	36.91428571	0.25	flow	3	0.602059991	0	0	0	NA	0	0	0	NA
2014	22	2664	low	open	low open	0	2	2	31	92	5.214935758	1	36.91428571	0.25	flow	18.5	1.290034611	0	5	5	6.163314804	1	32	95	NA
2014	23	2664	low	open	low open	0	5	5	21	81	6.003887067	1	36.91428571	0.25	flow	4	0.698970004	0	2	2	4.248495242	1	17	35	NA
2014	24	2664	low	open	low open	3	NA	3	0	36	4.682131227	0	NA	NA	veg	1	0.301029996	0	0	0	NA	0	0	0	NA
2014	25	2664	low	open	low open	1	NA	1	0	53	3.970291914	0	NA	NA	veg	0	0	0	0	0	NA	0	0	0	NA
2014	26	2664	low	open	low open	0	4	4	16	66	5.575949103	1	36.91428571	0.25	flow	4.5	0.740362689	0	10	10	6.937314081	1	45	103	NA
2014	27	2664	low	open	low open	2	4	6	18	92	6.313548046	1	36.91428571	0.25	flow	1.5	0.397940009	4	6	10	6.684611728	1	15	80	NA
2014	28	2664	low	open	low open	0	10	10	42	107	6.975413927	1	36.91428571	0.25	flow	9	1	0	14	14	7.392647521	1	36	116	NA
2014	29	2664	low	open	low open	NA	NA	NA	NA	NA	NA	NA	NA	NA	NA	NA	NA	4	0	4	5.298317367	1	15	50	NA
2014	30	2664	low	open	low open	0	5	5	37	100	6.214608098	1	36.91428571	0.25	flow	19	1.301029996	0	4	4	6.040254711	1	21	105	NA
2014	32	2664	low	open	low open	7	6	13	5	80	6.946975992	1	36.91428571	0.25	flow	3	0.602059991	0	9	9	7.138867	1	52	140	NA
2014	33	2664	low	open	low open	0	2	2	2	52	4.644390899	1	36.91428571	0.25	flow	1	0.301029996	0	4	4	5.793013608	1	17	82	NA
2014	35	2664	low	open	low open	2	NA	2	0	41	4.406719247	0	NA	NA	veg	5.5	0.812913357	0	3	3	5.723585102	1	40	102	NA
2014	36	2664	low	open	low open	NA	NA	NA	NA	NA	NA	NA	NA	NA	NA	NA	NA	0	4	4	6.448889394	1	25	158	NA
2014	37	2664	low	open	low open	0	2	2	15	68	4.912654886	1	36.91428571	0.25	flow	4.5	0.740362689	0	0	0	NA	0	0	0	NA
2014	39	2664	low	open	low open	2	5	7	32	37	5.556828062	1	36.91428571	0.25	flow	15.5	1.217483944	1	5	6	6.445719819	1	42	105	NA
2014	40	2664	low	open	low open	2	1	3	15	60	5.192956851	1	36.91428571	0.25	flow	18	1.278753601	0	4	4	5.634789603	1	18	70	NA
2014	41	2664	low	open	low open	1	2	3	2	49	4.990432587	1	36.91428571	0.25	flow	10	1.041392685	0	0	0	NA	0	0	0	NA
2014	43	2664	low	open	low open	NA	NA	NA	NA	NA	NA	NA	NA	NA	NA	NA	NA	0	7	7	6.467698726	1	20	92	NA
2014	47A	2664	low	open	low open	1	NA	1	NA	13	2.564949357	0	NA	NA	veg	2	0.477121255	0	0	0	NA	0	0	0	NA
2014	48A	2664	low	open	low open	1	NA	1	NA	7	1.945910149	0	NA	NA	veg	NA	NA	0	0	0	NA	0	0	0	NA
2014	51	2664	low	open	low open	1	NA	1	NA	15	2.708050201	0	NA	NA	veg	3	0.602059991	3	0	3	4.762173935	1	0	39	NA
2014	52A	2664	low	open	low open	1	NA	1	NA	15	2.708050201	0	NA	NA	veg	0	0	1	1	2	4.304065093	1	9	37	NA
2014	54A	2664	low	open	low open	1	NA	1	0	7	1.945910149	0	NA	NA	veg	5	0.77815125	0	0	0	NA	0	0	0	NA
2014	55	2664	low	open	low open	4	NA	4	0	24	4.564348191	0	NA	NA	veg	6	0.84509804	0	0	0	NA	0	0	0	NA
2014	56	2664	low	open	low open	3	NA	3	0	18	3.988984047	0	NA	NA	veg	12	1.113943352	3	1	4	4.912654886	1	1	34	NA
2014	57	2664	low	open	low open	1	NA	1	NA	25	3.218875825	0	NA	NA	veg	2	0.477121255	0	0	0	NA	0	0	0	NA
2014	58	2664	low	open	low open	3	1	4	3	20	4.382026635	1	36.91428571	0.25	flow	2	0.477121255	1	0	1	2.197224577	1	0	9	NA
2014	59	2664	low	open	low open	3	NA	3	NA	10	3.401197382	0	NA	NA	veg	0.5	0.176091259	1	0	1	2.63905733	1	0	14	NA
2014	60	2664	low	open	low open	1	NA	1	0	11	2.397895273	0	NA	NA	veg	1.2	0.342422681	3	0	3	3.80666249	1	0	15	NA
2014	61	2664	low	open	low open	1	NA	1	NA	10	2.302585093	0	NA	NA	veg	1.5	0.397940009	0	0	0	NA	0	0	0	NA
2014	65A	2664	low	open	low open	1	NA	1	0	34	3.526360525	0	NA	NA	veg	1.5	0.397940009	0	0	0	NA	0	0	0	NA
2014	67	2664	low	open	low open	1	NA	1	NA	16	2.772588722	0	NA	NA	veg	0.5	0.176091259	0	0	0	NA	0	0	0	NA
2014	68	2664	low	open	low open	0	6	6	35	101	6.406879986	1	36.91428571	0.25	flow	4	0.698970004	0	12	12	7.426549072	1	34	140	NA
2014	69	2664	low	open	low open	1	NA	1	NA	25	3.218875825	0	NA	NA	veg	7.5	0.929418926	0	0	0	NA	0	0	0	NA
2014	70A	2664	low	open	low open	2	NA	2	NA	29	4.060443011	0	NA	NA	veg	7	0.903089987	0	0	0	NA	0	0	0	NA
2014	71	2664	low	open	low open	1	NA	1	NA	30	3.401197382	0	NA	NA	veg	5.2	0.792391689	0	9	9	6.897704943	1	40	110	NA
2014	72	2664	low	open	low open	0	3	3	34	89	5.587248658	1	36.91428571	0.25	flow	4.5	0.740362689	0	8	8	6.674561392	1	32	99	NA
2014	73	2664	low	open	low open	0	3	3	9	80	5.480638923	1	36.91428571	0.25	flow	3.5	0.653212514	0	8	8	6.590301048	1	22	91	NA
2014	74	2664	low	open	low open	0	2	2	6	50	4.605170186	1	36.91428571	0.25	flow	1	0.301029996	0	14	14	6.943122423	1	25	74	NA
2014	76	2664	low	open	low open	0	3	3	24	75	5.416100402	1	36.91428571	0.25	flow	0	0	0	7	7	6.302618976	1	23	78	NA
2014	77	2664	low	open	low open	0	3	3	31	72	5.375278408	1	36.91428571	0.25	flow	1.5	0.397940009	0	0	0	NA	0	0	0	NA
2014	78	2664	low	open	low open	0	1	1	10	60	4.094344562	1	36.91428571	0.25	flow	2.5	0.544068044	0	0	0	NA	0	0	0	NA
2014	80	2664	low	open	low open	2	NA	2	0	37	4.304065093	0	NA	NA	veg	0.5	0.176091259	0	0	0	NA	0	0	0	NA
2014	81	2664	low	open	low open	1	NA	1	0	36	3.583518938	0	NA	NA	veg	0.5	0.176091259	0	0	0	NA	0	0	0	NA
2014	83	2664	low	open	low open	0	4	4	35	78	5.743003188	1	37.77142857	0.465	flow	2.5	0.544068044	0	7	7	6.467698726	1	36	92	NA
2014	84	2664	low	open	low open	0	3	3	15	59	5.176149733	1	36.91428571	0.25	flow	5.5	0.812913357	0	1	1	3.912023005	1	9	50	NA
2014	85	2664	low	open	low open	0	3	3	27	103	5.733341277	1	36.91428571	0.25	flow	7	0.903089987	0	6	6	6.186208624	1	29	81	NA
2014	86	2664	low	open	low open	0	2	2	28	92	5.214935758	1	36.91428571	0.25	flow	5.5	0.812913357	0	2	2	5.247024072	1	40	95	NA
2014	87	2664	low	open	low open	1	NA	1	NA	10	2.302585093	0	NA	NA	veg	0.5	0.176091259	0	0	0	NA	0	0	0	NA
2014	88	2664	low	open	low open	NA	NA	NA	NA	NA	NA	NA	NA	NA	NA	NA	NA	0	8	8	6.473890696	1	28	81	NA
2014	89	2664	low	open	low open	0	3	3	47	127	5.942799375	1	36.91428571	0.25	flow	3	0.602059991	0	0	0	NA	0	0	0	NA
2014	90	2664	low	open	low open	0	4	4	40	107	6.059123196	1	36.91428571	0.25	flow	4.3	0.72427587	0	6	6	6.527957918	1	30	114	NA
2014	92	2664	low	open	low open	0	4	4	28	74	5.690359454	1	36.91428571	0.25	flow	6	0.84509804	0	0	0	NA	0	0	0	NA
2014	93	2664	low	open	low open	0	2	2	4	58	4.753590191	1	36.91428571	0.25	flow	7.5	0.929418926	0	0	0	NA	0	0	0	NA
2014	95	2664	low	open	low open	0	5	5	41	106	6.272877007	1	36.91428571	0.25	flow	7	0.903089987	0	5	5	6.131226489	1	28	92	NA
2014	96	2664	low	open	low open	0	2	2	2	50	4.605170186	1	36.91428571	0.25	flow	5.5	0.812913357	2	0	2	4.219507705	1	0	34	NA
2014	97	2664	low	open	low open	0	1	1	18	56	4.025351691	1	36.91428571	0.25	flow	4	0.698970004	0	5	5	5.913503006	1	30	74	NA
2014	98	2664	low	open	low open	0	1	1	2	35	3.555348061	1	36.91428571	0.25	flow	2.5	0.544068044	0	2	2	5.023880521	1	23	76	NA
2014	99	2664	low	open	low open	0	5	5	32	83	6.02827852	1	36.91428571	0.25	flow	4.5	0.740362689	0	1	1	4.477336814	1	24	88	NA
2014	100	2664	low	open	low open	1	NA	1	NA	23	3.135494216	0	NA	NA	veg	0	0	0	0	0	NA	0	0	0	NA
2014	101	2664	low	open	low open	1	NA	1	NA	12	2.48490665	0	NA	NA	veg	0	0	0	0	0	NA	0	0	0	NA
2014	102	2664	low	open	low open	1	4	5	20	94	6.152732695	1	36.91428571	0.25	flow	8.5	0.977723605	0	8	8	6.633318433	1	17	95	NA
2014	103	2664	low	open	low open	0	2	2	45	80	5.075173815	1	36.91428571	0.25	flow	9.5	1.021189299	0	0	0	NA	0	0	0	NA
2014	105	2664	low	open	low open	0	2	2	35	76	5.023880521	1	36.91428571	0.25	flow	3	0.602059991	0	3	3	5.587248658	1	17	89	NA
2014	106	2664	low	open	low open	1	NA	1	NA	32	3.465735903	0	NA	NA	veg	4	0.698970004	0	4	4	5.918893854	1	34	93	NA
2014	107	2664	low	open	low open	0	2	2	27	64	4.852030264	1	36.91428571	0.25	flow	21	1.342422681	0	0	0	NA	0	0	0	NA
2014	108	2664	low	open	low open	0	5	5	42	103	6.244166901	1	36.91428571	0.25	flow	7.1	0.908485019	0	5	5	5.940171253	1	20	76	NA
2014	109	2664	low	open	low open	0	3	3	19	69	5.332718793	1	36.91428571	0.25	flow	14.5	1.190331698	0	0	0	NA	0	0	0	NA
2014	110	2664	low	open	low open	2	NA	2	0	27	3.988984047	0	NA	NA	veg	0.6	0.204119983	0	6	6	5.85220248	1	18	58	NA
2014	111	2664	low	open	low open	0	2	2	30	66	4.882801923	1	36.91428571	0.25	flow	7	0.903089987	0	5	5	5.736572297	1	32	62	NA
2014	112	2664	low	open	low open	0	2	2	10	50	4.605170186	1	36.91428571	0.25	flow	5.5	0.812913357	0	4	4	5.480638923	1	19	60	NA
2014	113	2664	low	open	low open	0	5	5	15	55	5.616771098	1	36.91428571	0.25	flow	11.5	1.096910013	0	0	0	NA	0	0	0	NA
2014	114	2664	low	open	low open	0	4	4	7	60	5.480638923	1	36.91428571	0.25	flow	8.5	0.977723605	0	2	2	4.770684624	1	14	59	NA
2014	115	2664	low	open	low open	NA	NA	NA	NA	NA	NA	NA	NA	NA	NA	NA	NA	0	5	5	4.49980967	1	13	18	NA
2014	116A	2664	low	open	low open	NA	NA	NA	NA	NA	NA	NA	NA	NA	NA	NA	NA	0	8	8	6.238324625	1	18	64	NA
2014	117	2664	low	open	low open	1	NA	1	NA	17	2.833213344	0	NA	NA	veg	0	0	1	0	1	3.401197382	1	0	30	NA
2014	119	2664	low	open	low open	0	5	5	25	79	5.978885765	1	36.91428571	0.25	flow	19	1.301029996	0	11	11	7.003065459	1	30	100	NA
2014	122	2664	low	open	low open	0	1	1	7	54	3.988984047	1	36.91428571	0.25	flow	4.5	0.740362689	0	4	4	5.545177444	1	22	64	NA
2014	123	2664	low	open	low open	0	7	7	16	68	6.165417854	1	36.91428571	0.25	flow	4.5	0.740362689	0	13	13	6.895682698	1	24	76	NA
2014	124	2664	low	open	low open	NA	NA	NA	NA	NA	NA	NA	NA	NA	NA	NA	NA	1	0	1	3.526360525	1	0	34	NA
2014	125	2664	low	open	low open	3	NA	3	NA	30	4.49980967	0	NA	NA	veg	0.5	0.176091259	0	0	0	NA	0	0	0	NA
2014	126	2664	low	open	low open	NA	NA	NA	NA	NA	NA	NA	NA	NA	NA	NA	NA	0	1	1	4.110873864	1	20	61	NA
2014	127	2664	low	open	low open	NA	NA	NA	NA	NA	NA	NA	NA	NA	NA	NA	NA	0	2	2	4.700480366	1	11	55	NA
2014	129A	2664	low	open	low open	1	NA	1	NA	3	1.098612289	0	NA	NA	veg	0	0	0	0	0	NA	0	0	0	NA
2014	130	2664	low	open	low open	1	NA	1	NA	13	2.564949357	0	NA	NA	veg	8	0.954242509	0	0	0	NA	0	0	0	NA
2014	134	2664	low	open	low open	3	NA	3	NA	25	4.317488114	0	NA	NA	veg	4	0.698970004	0	0	0	NA	0	0	0	NA
2014	135	2664	low	open	low open	NA	NA	NA	NA	NA	NA	NA	NA	NA	NA	NA	NA	0	4	4	5.429345629	1	12	57	NA
2014	136	2664	low	open	low open	1	NA	1	0	6	1.791759469	0	NA	NA	veg	NA	NA	0	0	0	NA	0	0	0	NA
2014	137	2664	low	open	low open	3	NA	3	0	8	3.17805383	0	NA	NA	veg	0	0	0	0	0	NA	0	0	0	NA
2014	139	2664	low	open	low open	0	1	1	8	35	3.555348061	1	36.91428571	0.25	flow	2	0.477121255	2	3	5	5.010635294	1	4	30	NA
2014	140	2664	low	open	low open	2	NA	2	NA	21	3.737669618	0	NA	NA	veg	3.5	0.653212514	2	0	2	3.17805383	1	0	12	NA
2014	141	2664	low	open	low open	2	1	3	15	23	4.234106505	1	36.91428571	0.25	flow	4.5	0.740362689	3	0	3	4.189654742	1	0	22	NA
2014	142	2664	low	open	low open	2	1	3	6	52	5.049856007	1	36.91428571	0.25	flow	7	0.903089987	0	4	4	5.730099783	1	22	77	NA
2014	143	2664	low	open	low open	0	4	4	19	78	5.743003188	1	36.91428571	0.25	flow	15.5	1.217483944	0	0	0	NA	0	0	0	NA
2014	144	2664	low	open	low open	2	NA	2	0	17	3.526360525	0	NA	NA	veg	0.5	0.176091259	4	0	4	5.075173815	1	0	40	NA
2014	145	2664	low	open	low open	0	2	2	14	25	3.912023005	1	36.91428571	0.25	flow	1.5	0.397940009	0	4	4	5.545177444	1	17	64	NA
2014	146	2664	low	open	low open	0	3	3	16	66	5.288267031	1	36.91428571	0.25	flow	11	1.079181246	0	5	5	6.063785209	1	25	86	NA
2014	147	2664	low	open	low open	0	1	1	16	50	3.912023005	1	36.91428571	0.25	flow	9.5	1.021189299	2	1	3	4.532599493	1	8	31	NA
2014	148	2664	low	open	low open	2	1	3	7	43	4.859812404	1	36.91428571	0.25	flow	1.1	0.322219295	0	3	3	5.030437921	1	13	51	NA
2014	150	2664	low	open	low open	1	NA	1	NA	42	3.737669618	0	NA	NA	veg	0.5	0.176091259	0	3	3	5.703782475	1	40	100	NA
2014	241	2664	low	open	low open	2	NA	2	NA	28	4.025351691	0	NA	NA	veg	NA	NA	3	0	3	4.465908119	1	0	29	NA
2014	242	2664	low	open	low open	2	NA	2	NA	20	3.688879454	0	NA	NA	veg	NA	NA	1	3	4	5.123963979	1	8	42	NA
2014	243	2664	low	open	low open	4	NA	4	NA	12	3.871201011	0	NA	NA	veg	NA	NA	1	0	1	3.044522438	1	0	21	NA
2014	244	2664	low	open	low open	3	NA	3	NA	24	4.276666119	0	NA	NA	veg	NA	NA	0	3	3	4.709530201	1	9	37	NA
2014	246	2664	low	open	low open	2	NA	2	NA	16	3.465735903	0	NA	NA	veg	NA	NA	2	0	2	3.583518938	1	0	18	NA
2014	247	2664	low	open	low open	8	NA	8	NA	24	5.257495372	0	NA	NA	veg	NA	NA	2	0	2	3.828641396	1	0	23	NA
2014	248	2664	low	open	low open	3	NA	3	NA	35	4.65396035	0	NA	NA	veg	NA	NA	3	2	5	5.966146739	1	21	78	NA
2014	249	2664	low	open	low open	3	NA	3	NA	30	4.49980967	0	NA	NA	veg	NA	NA	0	0	0	NA	0	0	0	NA
2014	251	2664	low	open	low open	1	NA	1	NA	30	3.401197382	0	NA	NA	veg	NA	NA	1	0	1	3.496507561	1	0	33	NA
2014	252	2664	low	open	low open	2	NA	2	NA	16	3.465735903	0	NA	NA	veg	NA	NA	2	0	2	3.784189634	1	0	22	NA
2014	257	2664	low	open	low open	0	2	2	6	32	4.158883083	1	37.77142857	0.465	flow	NA	NA	2	0	2	3.465735903	1	0	16	NA
2014	258	2664	low	open	low open	2	NA	2	NA	18	3.583518938	0	NA	NA	veg	NA	NA	1	0	1	2.944438979	1	0	19	NA
2014	259	2664	low	open	low open	2	NA	2	NA	18	3.583518938	0	NA	NA	veg	NA	NA	1	0	1	2.772588722	1	0	16	NA
2014	263	2664	low	open	low open	2	NA	2	NA	28	4.025351691	0	NA	NA	veg	NA	NA	4	0	4	4.997212274	1	0	37	NA
2014	264	2664	low	open	low open	2	NA	2	NA	26	3.951243719	0	NA	NA	veg	NA	NA	1	3	4	5.730099783	1	25	77	NA
